# Supplementary material for: 2-(2-Chloro­phen­yl)-2-oxo-N-phenyl­acetamide
Source: Acta Crystallogr Sect E Struct Rep Online. 2011 Nov 2;67(Pt 12):o3152. doi: 10.1107/S1600536811044886 (PMC3238825; doi:10.1107/S1600536811044886)
Supplement: Supplementary file 2 [file e-67-o3152-Isup2.hkl]

# 
# h,k,l, Fc-squared, Fo-squared, sigma(Fo-squared) and status flag 
# 
data_I
_shelx_title ' 100607_yww_100607a in P21/c 14' 
_shelx_refln_list_code          4 
_shelx_F_calc_maximum      137.76 
_exptl_crystal_F_000       536.00 
_reflns_d_resolution_high  0.8301 
 
loop_ 
 _symmetry_equiv_pos_as_xyz 
 'x, y, z' 
 '-x, y+1/2, -z+1/2' 
 '-x, -y, -z' 
 'x, -y-1/2, z-1/2' 
 
_cell_length_a    11.3513 
_cell_length_b    10.4585 
_cell_length_c    10.2944 
_cell_angle_alpha  90.000 
_cell_angle_beta  100.954 
_cell_angle_gamma  90.000 
 
_shelx_F_squared_multiplier     1.000 
 
loop_ 
 _refln_index_h 
 _refln_index_k 
 _refln_index_l 
 _refln_F_squared_calc 
 _refln_F_squared_meas 
 _refln_F_squared_sigma 
 _refln_observed_status 
   3   0   0     1509.90     1499.55     14.18 o 
   4   0   0     8716.51     8677.84     39.19 o 
   5   0   0     1150.75     1195.87     16.01 o 
   6   0   0      115.22      150.49      9.23 o 
   7   0   0        5.39        3.96      2.46 o 
   8   0   0      236.77      223.02      5.62 o 
   9   0   0      813.84      838.50     13.13 o 
  10   0   0       17.23       18.76      5.72 o 
  11   0   0      156.77      181.72     10.97 o 
  12   0   0      200.12      198.12     11.48 o 
  13   0   0        0.20        0.92      5.96 o 
   2   1   0       80.20       89.43      2.99 o 
   3   1   0     4239.40     4247.79     20.94 o 
   4   1   0       49.21       51.31      2.60 o 
   5   1   0       15.13       13.97      1.78 o 
   6   1   0      342.84      357.68      4.47 o 
   7   1   0       70.36       61.62      2.66 o 
   8   1   0       96.38       91.61      3.47 o 
   9   1   0       13.01       11.30      2.75 o 
  10   1   0      207.20      215.64      7.34 o 
  11   1   0      638.16      643.78     12.72 o 
  12   1   0       42.68       40.35      5.34 o 
  13   1   0        1.85        4.01      4.17 o 
   0   2   0     3098.23     2977.01     17.15 o 
   1   2   0     1140.39     1067.40     10.89 o 
   2   2   0      265.19      277.72      7.97 o 
   3   2   0      248.11      235.32      3.99 o 
   4   2   0      169.14      170.35      4.04 o 
   5   2   0       18.79       17.99      1.58 o 
   6   2   0      174.09      196.81      4.00 o 
   7   2   0       16.34       19.40      2.03 o 
   8   2   0      280.98      285.43      5.74 o 
   9   2   0      194.01      194.51      4.74 o 
  10   2   0        0.04       -2.85      2.85 o 
  11   2   0        7.27        6.70      3.27 o 
  12   2   0       19.95       17.04      4.38 o 
  13   2   0        8.73        8.29      6.47 o 
   1   3   0     1133.00     1072.38     13.09 o 
   2   3   0      111.92      100.64      4.79 o 
   3   3   0      932.01      900.79     11.24 o 
   4   3   0     1122.71     1186.31     10.86 o 
   5   3   0     1223.27     1275.77     12.30 o 
   6   3   0      264.85      259.91      3.81 o 
   7   3   0     1117.04     1145.87     10.78 o 
   8   3   0      307.88      315.13      5.15 o 
   9   3   0        1.91        1.78      2.28 o 
  10   3   0       84.78       86.73      4.30 o 
  11   3   0      131.85      138.75      5.32 o 
  12   3   0       42.94       48.52      4.09 o 
  13   3   0        0.02       -6.86      6.86 o 
   0   4   0      669.14      660.92     11.68 o 
   1   4   0      213.46      169.34      6.44 o 
   2   4   0     2879.20     3058.24     26.34 o 
   3   4   0      353.15      365.39     10.11 o 
   4   4   0     3155.84     3287.81     24.55 o 
   5   4   0      324.38      313.93      6.57 o 
   6   4   0      422.26      415.35      9.56 o 
   7   4   0       31.07       29.94      1.94 o 
   8   4   0      614.29      623.89     20.33 o 
   9   4   0      269.79      267.35      6.06 o 
  10   4   0       22.33       21.79      2.67 o 
  11   4   0       68.44       66.09      3.91 o 
  12   4   0       15.90       20.14      5.00 o 
   1   5   0        6.49       11.78      2.60 o 
   2   5   0      692.86      721.31     14.60 o 
   3   5   0       20.40       16.04      4.62 o 
   4   5   0       67.39       66.67      3.08 o 
   5   5   0       36.06       31.86      3.42 o 
   6   5   0       57.43       60.96      3.55 o 
   7   5   0      502.32      515.43     12.92 o 
   8   5   0       18.86       16.19      4.56 o 
   9   5   0       81.34       52.93     13.91 o 
  10   5   0       20.62       24.19      4.59 o 
  11   5   0        3.50        0.54      4.27 o 
  12   5   0        1.28        2.73      4.58 o 
   0   6   0      173.17      161.12      7.85 o 
   1   6   0      194.83      201.97      7.78 o 
   2   6   0      803.93      853.98     10.44 o 
   3   6   0        2.96        1.54      0.50 o 
   4   6   0       14.74       24.47      3.48 o 
   5   6   0        0.92        0.87      2.15 o 
   6   6   0       17.78       23.09      4.15 o 
   7   6   0       27.06       22.44      4.16 o 
   8   6   0        1.39        1.05      4.04 o 
   9   6   0        2.67        4.99      3.74 o 
  10   6   0       59.90       55.15      5.51 o 
  11   6   0        0.65        2.35      4.30 o 
   1   7   0        9.70        8.51      3.30 o 
   2   7   0     1081.60     1040.03     14.79 o 
   3   7   0       31.42       30.42      1.71 o 
   4   7   0       96.63       93.79      7.75 o 
   5   7   0       95.11       95.83      6.02 o 
   6   7   0      100.59       98.61      6.35 o 
   7   7   0      132.09      151.82      7.90 o 
   8   7   0        1.73        7.58      4.22 o 
   9   7   0        0.68        0.51      3.66 o 
  10   7   0        2.59       -0.95      4.13 o 
  11   7   0        6.23        6.25      7.03 o 
   0   8   0       39.02       42.72      6.38 o 
   1   8   0       74.83       74.01      5.30 o 
   2   8   0        5.52        5.84      2.30 o 
   3   8   0        2.21        1.05      2.12 o 
   4   8   0        4.34       -0.43      4.26 o 
   5   8   0      214.35      221.11      9.00 o 
   6   8   0        1.43        0.37      3.64 o 
   7   8   0       24.46       21.32      4.44 o 
   8   8   0       70.32       69.39      5.46 o 
   9   8   0      204.36      232.26      8.59 o 
  10   8   0       65.81       74.24      6.40 o 
   1   9   0        2.48        1.81      3.32 o 
   2   9   0      236.39      240.38      5.82 o 
   3   9   0       57.81       51.94      2.90 o 
   4   9   0       16.74       10.76      4.78 o 
   5   9   0       28.41       25.80      3.96 o 
   6   9   0        0.48        1.87      4.02 o 
   7   9   0        7.39        3.34      3.65 o 
   8   9   0       41.86       29.66      4.31 o 
   9   9   0        6.62        5.56      9.30 o 
   0  10   0      385.57      393.97      9.87 o 
   1  10   0       75.24       74.68      5.03 o 
   2  10   0      136.86      144.85      6.23 o 
   3  10   0       24.21       22.66      2.39 o 
   4  10   0        1.27        0.46      3.63 o 
   5  10   0       34.39       32.97      3.80 o 
   6  10   0       48.02       42.17      4.04 o 
   7  10   0       12.81       10.11      3.59 o 
   8  10   0       13.81        8.23      8.83 o 
   1  11   0       87.24       93.50      5.41 o 
   2  11   0        6.80        5.93      3.71 o 
   3  11   0        1.02        2.61      3.84 o 
   4  11   0       60.03       63.90      5.35 o 
   5  11   0        4.40        9.32      3.38 o 
   6  11   0       38.35       42.73      6.51 o 
   0  12   0        4.61       -1.88      4.04 o 
   1  12   0        0.21       -0.51      3.83 o 
   2  12   0        8.48        5.35      4.18 o 
   3  12   0        0.02       -3.58      3.90 o 
   4  12   0        2.62        3.32      4.17 o 
 -13   1   1       35.26       31.34      5.07 o 
 -12   1   1      169.27      165.80     14.29 o 
 -11   1   1      157.65      147.66      7.21 o 
 -10   1   1      115.30      117.15      5.96 o 
  -9   1   1        1.35        1.04      2.31 o 
  -8   1   1      586.94      591.47      6.48 o 
  -7   1   1        6.93        5.73      1.53 o 
  -6   1   1        0.10        0.55      1.24 o 
  -5   1   1      703.54      671.32      6.67 o 
  -4   1   1      446.24      453.50      6.06 o 
  -3   1   1      424.95      393.70      4.60 o 
  -2   1   1      914.84      889.10      3.38 o 
   1   1   1        8.16        8.97      1.02 o 
   2   1   1     1171.92     1075.24     12.03 o 
   3   1   1      625.00      601.72      5.50 o 
   4   1   1     1335.25     1320.03      9.64 o 
   5   1   1      552.69      634.10      7.49 o 
   6   1   1     1912.06     2000.98     22.79 o 
   7   1   1      467.03      472.08      8.07 o 
   8   1   1       24.21       23.11      3.01 o 
   9   1   1      234.10      247.98      8.43 o 
  10   1   1      282.68      289.65      8.79 o 
  11   1   1        3.68        3.52      3.36 o 
  12   1   1        0.00       -0.88      3.36 o 
  13   1   1        0.03       -2.17      4.26 o 
 -13   2   1        5.84        5.72      4.18 o 
 -12   2   1        8.91       13.14      6.36 o 
 -11   2   1      124.09      135.07      6.52 o 
 -10   2   1      263.62      272.27      7.99 o 
  -9   2   1      134.64      130.44      3.98 o 
  -8   2   1        8.39        5.79      1.76 o 
  -7   2   1     1286.91     1319.89     11.69 o 
  -6   2   1      803.80      803.30      6.21 o 
  -5   2   1     2115.49     2166.30     10.63 o 
  -4   2   1      305.39      337.26      6.02 o 
  -3   2   1     1770.86     1732.92      5.82 o 
  -2   2   1     7316.72     7197.62     27.97 o 
  -1   2   1     5669.43     5321.62     18.12 o 
   0   2   1     4414.17     4066.90     22.67 o 
   1   2   1      535.30      547.49      4.80 o 
   2   2   1      573.11      529.17      3.89 o 
   3   2   1     3442.40     3406.47     22.87 o 
   4   2   1      117.34      112.27      2.72 o 
   5   2   1      213.26      235.78      4.03 o 
   6   2   1       12.86       18.91      2.02 o 
   7   2   1      842.87      849.03      7.85 o 
   8   2   1       55.81       55.62      3.45 o 
   9   2   1        5.87        2.83      2.68 o 
  10   2   1      168.15      168.11      6.68 o 
  11   2   1       94.06      101.44      5.91 o 
  12   2   1       27.93       31.90      3.89 o 
  13   2   1       21.85       22.61      5.02 o 
 -13   3   1        0.62        1.18      7.47 o 
 -12   3   1       55.28       42.28      4.75 o 
 -11   3   1       45.48       47.06      6.10 o 
 -10   3   1       33.39       30.21      2.81 o 
  -9   3   1       94.22       88.43      3.45 o 
  -8   3   1      258.06      263.11      4.73 o 
  -7   3   1      324.95      338.59      4.47 o 
  -6   3   1       12.28       17.95      1.47 o 
  -5   3   1      220.75      202.50      3.21 o 
  -4   3   1      282.19      313.12      3.05 o 
  -3   3   1      818.69      804.84      5.04 o 
  -2   3   1      620.20      631.28      5.71 o 
  -1   3   1      174.29      156.33      3.72 o 
   0   3   1      219.74      179.81      5.10 o 
   1   3   1      763.40      764.12      5.89 o 
   2   3   1      556.95      611.61     14.72 o 
   3   3   1      132.01      126.64      3.22 o 
   4   3   1       54.64       47.33      1.90 o 
   5   3   1       17.27       19.10      2.88 o 
   6   3   1      863.62      887.92     19.77 o 
   7   3   1      142.48      141.99      3.22 o 
   8   3   1      150.61      139.07      3.79 o 
   9   3   1        7.46        4.76      2.40 o 
  10   3   1      161.75      155.88      8.37 o 
  11   3   1        9.98        9.79      3.45 o 
  12   3   1       50.53       54.68      6.11 o 
 -12   4   1        3.73        3.89      7.62 o 
 -11   4   1        7.36        6.60      2.81 o 
 -10   4   1       33.21       37.75      2.73 o 
  -9   4   1       52.74       51.10      3.15 o 
  -8   4   1       26.18       21.79      2.47 o 
  -7   4   1      164.67      157.25      3.36 o 
  -6   4   1        1.93        2.11      1.10 o 
  -5   4   1      108.14      101.66      3.28 o 
  -4   4   1      402.37      421.23     33.68 o 
  -3   4   1      160.75      153.40      5.50 o 
  -2   4   1      283.83      283.36      7.68 o 
  -1   4   1      962.38      939.89      9.48 o 
   0   4   1      455.21      424.63      4.42 o 
   1   4   1      173.72      178.58      3.15 o 
   2   4   1      200.11      219.24      5.18 o 
   3   4   1       84.57      114.80      4.35 o 
   4   4   1      341.38      354.29      6.97 o 
   5   4   1       46.77       48.86      2.90 o 
   6   4   1       21.51       18.55      1.57 o 
   7   4   1        3.32        1.93      1.49 o 
   8   4   1       49.01       44.79      2.67 o 
   9   4   1       26.74       25.91      3.06 o 
  10   4   1        0.39        0.31      2.70 o 
  11   4   1        6.33        5.33      5.92 o 
  12   4   1       18.01       21.99      5.25 o 
 -12   5   1        5.09        3.60      4.20 o 
 -11   5   1       47.04       57.16      5.69 o 
 -10   5   1       53.77       51.15      3.31 o 
  -9   5   1      144.39      167.53      9.10 o 
  -8   5   1       42.23       33.45      5.17 o 
  -7   5   1      236.50      219.99      6.62 o 
  -6   5   1       17.02       18.88      2.24 o 
  -5   5   1      686.81      747.95      9.61 o 
  -4   5   1      605.39      469.82     50.07 o 
  -3   5   1      304.52      276.94      6.88 o 
  -2   5   1       84.20       92.11      6.11 o 
  -1   5   1       66.88       64.67      3.38 o 
   0   5   1      366.55      334.57      5.18 o 
   1   5   1     2023.55     2022.37     22.77 o 
   2   5   1      410.68      372.53      6.88 o 
   3   5   1        1.17       -0.48      2.66 o 
   4   5   1       91.75       98.53      3.58 o 
   5   5   1      809.09      829.11      9.73 o 
   6   5   1      449.16      432.45      9.03 o 
   7   5   1       10.48        6.83      4.27 o 
   8   5   1        5.33       15.20      4.88 o 
   9   5   1      144.93       89.87      5.20 o 
  10   5   1      178.51      200.18     11.23 o 
  11   5   1       20.79       21.18      6.26 o 
  12   5   1        5.24        4.98      4.99 o 
 -11   6   1       51.22       57.26      5.68 o 
 -10   6   1      412.44      442.22     16.13 o 
  -9   6   1      239.69      228.43     14.95 o 
  -8   6   1        1.55        3.19      2.99 o 
  -7   6   1       52.90       60.38      6.93 o 
  -6   6   1      430.92      437.92      8.49 o 
  -5   6   1       73.50       76.75      3.89 o 
  -4   6   1      375.47      409.39      6.33 o 
  -3   6   1      133.61      139.98      3.56 o 
  -2   6   1      233.12      236.84      9.74 o 
  -1   6   1      557.24      554.61      7.80 o 
   0   6   1      213.46      219.54      4.76 o 
   1   6   1      170.24      182.65      4.16 o 
   2   6   1     1524.16     1561.33      9.83 o 
   3   6   1       27.18       21.79      2.70 o 
   4   6   1      170.43      169.20      5.27 o 
   5   6   1      236.92      224.27      5.70 o 
   6   6   1      171.19      163.30      8.42 o 
   7   6   1       34.72       37.45      5.71 o 
   8   6   1      177.66      169.32      9.50 o 
   9   6   1      100.39      105.14      8.40 o 
  10   6   1        5.21        7.86      5.13 o 
  11   6   1       28.71       32.70      6.64 o 
 -11   7   1        5.57       -0.78      8.79 o 
 -10   7   1       14.65       16.98      4.06 o 
  -9   7   1        3.77        2.31      3.58 o 
  -8   7   1       51.02       49.91      4.38 o 
  -7   7   1        3.59        0.87      2.77 o 
  -6   7   1        1.31       -1.19      2.58 o 
  -5   7   1      160.98      165.61      5.54 o 
  -4   7   1       38.26       33.84      3.02 o 
  -3   7   1      336.81      352.11      5.38 o 
  -2   7   1       89.91       79.78      3.97 o 
  -1   7   1       54.40       53.61      4.37 o 
   0   7   1       17.74       17.13      3.34 o 
   1   7   1      291.25      320.15      5.79 o 
   2   7   1      161.60      179.25      4.06 o 
   3   7   1       28.77       27.23      2.63 o 
   4   7   1        4.03        3.40      2.64 o 
   5   7   1        3.50        4.14      3.07 o 
   6   7   1       67.76       61.15      6.19 o 
   7   7   1      346.51      312.89     11.78 o 
   8   7   1      255.41      265.83     11.77 o 
   9   7   1        6.04        4.04      4.78 o 
  10   7   1        6.18        4.22      5.05 o 
 -10   8   1        2.11       -3.17      9.27 o 
  -9   8   1       16.19       12.66      3.78 o 
  -8   8   1        0.44        0.31      3.17 o 
  -7   8   1        1.55        4.29      2.94 o 
  -6   8   1      126.58      146.38      8.39 o 
  -5   8   1       13.68       13.26      2.98 o 
  -4   8   1      233.41      222.92      8.30 o 
  -3   8   1      174.81      165.98      4.36 o 
  -2   8   1        8.75        2.16      3.00 o 
  -1   8   1        0.40        3.20      3.79 o 
   0   8   1      124.11      110.10      6.04 o 
   1   8   1      126.00      117.36      4.30 o 
   2   8   1      539.40      537.02      8.39 o 
   3   8   1        0.02        0.12      1.04 o 
   4   8   1       25.08       22.25      4.29 o 
   5   8   1       32.83       32.43      3.46 o 
   6   8   1      124.96      125.00      8.24 o 
   7   8   1        0.19       -2.13      4.46 o 
   8   8   1        6.97        9.97      5.05 o 
   9   8   1       14.43       20.42      5.60 o 
  10   8   1        0.33       -1.64      5.43 o 
  -9   9   1      216.17      267.43     16.64 o 
  -8   9   1        2.79       -0.24      7.82 o 
  -7   9   1      196.31      213.81      7.32 o 
  -6   9   1       39.79       37.13      3.87 o 
  -5   9   1       29.39       33.78      5.66 o 
  -4   9   1        0.05       -1.72      2.36 o 
  -3   9   1      579.01      572.66      5.88 o 
  -2   9   1      159.37      159.55      6.06 o 
  -1   9   1      361.43      376.94      7.99 o 
   0   9   1       67.58       72.35      5.90 o 
   1   9   1      201.98      203.61      8.23 o 
   2   9   1      246.28      259.30      5.76 o 
   3   9   1      296.87      278.85      5.52 o 
   4   9   1       24.97       16.98      4.67 o 
   5   9   1      385.86      404.34      9.05 o 
   6   9   1        3.46        3.73      3.55 o 
   7   9   1        1.68        3.37      3.66 o 
   8   9   1       18.10       13.06      5.81 o 
   9   9   1       13.13       16.22      5.76 o 
  -8  10   1        4.86        6.85      8.33 o 
  -7  10   1        4.44        0.82      7.93 o 
  -6  10   1       70.46       86.45     10.58 o 
  -5  10   1       49.85       39.25      4.58 o 
  -4  10   1       80.41       95.13      5.71 o 
  -3  10   1       25.98       27.37      2.80 o 
  -2  10   1       15.23       19.63      4.04 o 
  -1  10   1        8.22        6.23      3.60 o 
   0  10   1       15.85       16.22      3.54 o 
   1  10   1      639.56      673.16     14.34 o 
   2  10   1      345.00      366.03      7.10 o 
   3  10   1        9.72       10.40      1.60 o 
   4  10   1       36.75       44.35      5.39 o 
   5  10   1       45.20       50.45      4.36 o 
   6  10   1       18.92       22.52      5.27 o 
   7  10   1        0.58       -0.84      3.69 o 
  -6  11   1        9.46        7.28      5.20 o 
  -5  11   1        1.89        0.14      4.90 o 
  -4  11   1        1.39        0.95      3.88 o 
  -3  11   1       39.72       45.23      4.84 o 
  -2  11   1       10.88        6.63      3.80 o 
  -1  11   1        1.26       -0.47      2.89 o 
   0  11   1        8.07        6.24      2.90 o 
   1  11   1        1.95        1.48      4.92 o 
   2  11   1       13.87       16.87      5.17 o 
   3  11   1       25.28       25.55      9.87 o 
   4  11   1        6.12        0.98      4.61 o 
   5  11   1        0.56       -1.27      3.43 o 
   6  11   1        0.06        0.61      4.05 o 
  -4  12   1        4.09        6.46      5.11 o 
  -3  12   1       22.93       20.97      4.48 o 
  -2  12   1       38.99       44.00      4.98 o 
  -1  12   1        4.36        2.86      3.78 o 
   0  12   1      105.24      102.51      4.74 o 
   1  12   1       24.17       17.20      4.13 o 
   2  12   1       10.50        6.11      4.05 o 
   3  12   1        7.64        7.34      4.02 o 
 -13   0   2       22.25       12.54      6.91 o 
 -12   0   2      450.22      450.35     16.33 o 
 -11   0   2      434.67      477.71     16.13 o 
 -10   0   2       98.21       92.77      7.92 o 
  -9   0   2      256.85      283.31     13.36 o 
  -8   0   2     1284.12     1282.42     14.76 o 
  -7   0   2        2.63        3.78      2.16 o 
  -6   0   2      152.12      172.00      4.95 o 
  -5   0   2      262.94      281.06      4.66 o 
  -4   0   2     7960.43     8031.37     26.64 o 
  -3   0   2      193.39      227.25      6.13 o 
  -2   0   2     9658.63     9923.88     34.59 o 
  -1   0   2      212.47      200.59      4.91 o 
   0   0   2     1041.55     1017.29     10.22 o 
   1   0   2     4491.27     4473.83     20.07 o 
   2   0   2      848.43      814.34     11.51 o 
   3   0   2     2698.84     2560.61     11.17 o 
   4   0   2     2466.29     2532.83     24.94 o 
   5   0   2       49.70       37.25      4.67 o 
   6   0   2      304.25      297.31     12.70 o 
   7   0   2     1044.66     1008.89     14.74 o 
   8   0   2      419.11      458.49     15.00 o 
   9   0   2      590.27      591.53     17.95 o 
  10   0   2      580.49      611.77     19.50 o 
  11   0   2      105.01       98.43      9.78 o 
  12   0   2       36.69       41.24      5.47 o 
 -13   1   2       60.61       59.50      6.13 o 
 -12   1   2      177.15      172.25      7.84 o 
 -11   1   2        0.32        0.46      3.86 o 
 -10   1   2       30.60       26.32      4.01 o 
  -9   1   2       14.13       10.99      2.64 o 
  -8   1   2        5.97        4.27      1.94 o 
  -7   1   2      298.23      298.11      4.87 o 
  -6   1   2      674.84      776.39      7.10 o 
  -5   1   2     1803.48     1860.50      9.42 o 
  -4   1   2      116.56      111.47      2.67 o 
  -3   1   2     1156.23     1121.83     10.70 o 
  -2   1   2    18082.66    17394.19     55.40 o 
  -1   1   2     4714.66     4690.87     28.84 o 
   0   1   2     6641.62     6685.75     22.07 o 
   1   1   2     2310.98     2234.21      9.54 o 
   2   1   2       54.11       51.37      1.28 o 
   3   1   2        1.27        0.47      1.14 o 
   4   1   2     5879.32     6055.16     25.06 o 
   5   1   2        9.96       10.15      1.67 o 
   6   1   2        0.75        6.68      1.65 o 
   7   1   2       68.28       70.07      2.79 o 
   8   1   2       60.70       61.13      4.27 o 
   9   1   2      243.08      237.13      6.33 o 
  10   1   2      203.20      203.33      6.42 o 
  11   1   2       35.05       30.18      5.08 o 
  12   1   2       17.06       11.83      4.14 o 
 -13   2   2        5.72        7.93      4.28 o 
 -12   2   2        0.41        0.68      4.15 o 
 -11   2   2        9.61        8.82      3.93 o 
 -10   2   2      106.10      109.25      4.66 o 
  -9   2   2        0.91        0.33      2.45 o 
  -8   2   2      462.34      484.64     11.37 o 
  -7   2   2       98.95       96.24      3.50 o 
  -6   2   2       76.90       90.55      2.67 o 
  -5   2   2       21.60       18.20      1.53 o 
  -4   2   2     1328.41     1359.41      7.39 o 
  -3   2   2      510.06      476.76      6.89 o 
  -2   2   2    14177.34    13656.81    118.22 o 
  -1   2   2      777.26      752.19      9.37 o 
   0   2   2      881.11      796.88      5.61 o 
   1   2   2      466.37      496.59      3.38 o 
   2   2   2      345.96      344.55      2.69 o 
   3   2   2      159.02      147.33      2.36 o 
   4   2   2       84.32       88.30      3.00 o 
   5   2   2        5.25        3.24      1.53 o 
   6   2   2      115.73      113.92      3.37 o 
   7   2   2       45.20       50.09      2.80 o 
   8   2   2       66.08       65.43      3.90 o 
   9   2   2       31.93       30.35      3.36 o 
  10   2   2        8.72        4.83      3.69 o 
  11   2   2       81.54       88.69      5.88 o 
  12   2   2       12.20       14.63      4.21 o 
 -13   3   2        2.46        1.59      7.50 o 
 -12   3   2       22.25       25.72      4.59 o 
 -11   3   2       39.04       38.73      4.40 o 
 -10   3   2        0.11        0.49      2.47 o 
  -9   3   2      367.90      357.61      6.67 o 
  -8   3   2       10.01       10.58      2.33 o 
  -7   3   2      251.96      250.85      5.29 o 
  -6   3   2      156.00      145.35      2.68 o 
  -5   3   2      239.85      204.05      4.26 o 
  -4   3   2      573.56      616.40      9.61 o 
  -3   3   2      132.35      131.86      3.06 o 
  -2   3   2       48.32       43.64      2.26 o 
  -1   3   2     3183.54     3219.43     25.86 o 
   0   3   2     1464.37     1352.20      7.45 o 
   1   3   2      111.13      113.04      1.85 o 
   2   3   2     1033.10     1046.88      4.69 o 
   3   3   2     3036.19     3114.58     10.06 o 
   4   3   2      206.20      190.32      2.85 o 
   5   3   2      908.72      937.04      7.38 o 
   6   3   2      193.53      192.29      4.45 o 
   7   3   2      640.68      622.36     10.65 o 
   8   3   2     1449.03     1524.25     17.29 o 
   9   3   2       51.93       43.17      4.51 o 
  10   3   2       11.28        2.96      3.22 o 
  11   3   2        2.15        0.62      3.41 o 
  12   3   2       63.76       70.54      9.04 o 
 -12   4   2       56.83       57.27      9.27 o 
 -11   4   2        0.31        1.99      3.12 o 
 -10   4   2        1.81        3.29      2.33 o 
  -9   4   2      104.89       98.02      3.69 o 
  -8   4   2     1153.67     1139.89      8.76 o 
  -7   4   2      245.19      245.31      4.20 o 
  -6   4   2      144.91      163.19      3.35 o 
  -5   4   2      119.24      123.98      2.46 o 
  -4   4   2      833.84      811.07     12.35 o 
  -3   4   2     2065.35     1852.16     93.53 o 
  -2   4   2       51.39       39.85      2.42 o 
  -1   4   2       82.64       97.42      2.93 o 
   0   4   2       34.44       44.74      1.50 o 
   1   4   2     1374.16     1354.13      6.41 o 
   2   4   2      426.08      407.35      3.40 o 
   3   4   2     1177.84     1243.30     24.46 o 
   4   4   2      167.38      158.50      3.46 o 
   5   4   2       66.28       51.80      1.84 o 
   6   4   2      615.26      633.38      9.40 o 
   7   4   2      327.97      332.68      7.51 o 
   8   4   2        3.24        3.40      1.64 o 
   9   4   2       16.61       15.83      3.43 o 
  10   4   2      156.44      174.22      5.97 o 
  11   4   2       55.78       59.75      8.19 o 
  12   4   2       15.42       17.93      6.76 o 
 -12   5   2        6.38        0.75      7.82 o 
 -11   5   2        0.54        2.17      7.49 o 
 -10   5   2       12.44       12.97      3.19 o 
  -9   5   2        1.26        1.03      1.77 o 
  -8   5   2       19.49       21.25      2.00 o 
  -7   5   2       10.38        6.24      1.54 o 
  -6   5   2        0.70        0.33      1.17 o 
  -5   5   2       80.04       75.80      2.09 o 
  -4   5   2      555.63      641.03      5.40 o 
  -3   5   2        0.01        0.84      2.00 o 
  -2   5   2      579.00      603.48      9.58 o 
  -1   5   2      238.43      243.07      5.84 o 
   0   5   2      589.66      630.36      6.18 o 
   1   5   2       24.20       23.28      1.70 o 
   2   5   2      518.94      612.46      5.90 o 
   3   5   2       23.84       22.53      3.74 o 
   4   5   2      149.58      169.69      4.05 o 
   5   5   2      106.83      113.69      4.84 o 
   6   5   2      188.50      199.16      6.83 o 
   7   5   2      186.48      196.90      8.86 o 
   8   5   2      574.56      405.23      8.81 o 
   9   5   2      118.99      108.74      7.09 o 
  10   5   2        0.07        1.77      5.21 o 
  11   5   2       11.21        7.03      6.25 o 
 -12   6   2       59.72       73.65     10.95 o 
 -11   6   2       33.66       29.82      9.01 o 
 -10   6   2        6.58        5.71      3.75 o 
  -9   6   2      224.90      208.04      7.07 o 
  -8   6   2        2.54        2.21      2.59 o 
  -7   6   2        9.73        8.94      2.54 o 
  -6   6   2        9.53        9.29      1.23 o 
  -5   6   2       12.31       11.85      1.31 o 
  -4   6   2        0.20        0.36      1.09 o 
  -3   6   2       62.92       60.23      3.12 o 
  -2   6   2        1.40        1.11      2.70 o 
  -1   6   2      192.20      197.90      8.73 o 
   0   6   2     1144.44     1165.41     12.76 o 
   1   6   2       92.51      110.67      2.97 o 
   2   6   2        3.39        0.74      1.50 o 
   3   6   2       69.24       73.47      2.63 o 
   4   6   2       58.37       59.13      2.97 o 
   5   6   2       68.88       67.76      3.45 o 
   6   6   2       43.13       49.34      6.11 o 
   7   6   2        5.36       11.70      5.07 o 
   8   6   2       59.66       60.55      7.43 o 
   9   6   2       45.39       52.22      7.54 o 
  10   6   2        9.45       12.78      6.13 o 
  11   6   2       29.89       29.55      7.16 o 
 -11   7   2       47.54       67.12     11.00 o 
 -10   7   2      113.54      119.75     12.50 o 
  -9   7   2       14.89       11.53      3.28 o 
  -8   7   2        0.34        0.35      2.70 o 
  -7   7   2        0.52        0.70      2.26 o 
  -6   7   2      527.86      543.45      8.42 o 
  -5   7   2        2.63        2.66      1.17 o 
  -4   7   2      393.22      381.08      5.66 o 
  -3   7   2      130.08      115.52      3.78 o 
  -2   7   2      400.30      393.74      9.26 o 
  -1   7   2      172.18      157.64      5.11 o 
   0   7   2      654.54      653.32     13.19 o 
   1   7   2       52.47       51.32      3.05 o 
   2   7   2      257.22      234.86      4.60 o 
   3   7   2      223.94      214.36      3.55 o 
   4   7   2      195.95      194.37      5.52 o 
   5   7   2       26.55       28.46      3.24 o 
   6   7   2      461.40      421.38     14.08 o 
   7   7   2       72.70       66.43      7.22 o 
   8   7   2       14.88       22.97      6.09 o 
   9   7   2       91.82      103.13      9.23 o 
  10   7   2        0.01       -5.33      5.33 o 
 -10   8   2       52.97       45.10     10.17 o 
  -9   8   2       25.46       32.10      9.29 o 
  -8   8   2        5.50        2.27      2.54 o 
  -7   8   2       44.23       43.45      3.39 o 
  -6   8   2        0.22        1.31      2.21 o 
  -5   8   2       68.98       62.42      4.70 o 
  -4   8   2      240.30      228.13      6.27 o 
  -3   8   2      305.39      321.26      8.17 o 
  -2   8   2      220.25      222.30      6.31 o 
  -1   8   2       66.61       68.58      9.32 o 
   0   8   2       65.03       63.86      5.36 o 
   1   8   2      619.43      630.61      9.50 o 
   2   8   2        0.64       -0.28      1.93 o 
   3   8   2       22.83       22.28      1.57 o 
   4   8   2       10.31        9.01      3.85 o 
   5   8   2       61.64       58.28      4.13 o 
   6   8   2       79.49       79.15      5.47 o 
   7   8   2       54.13       51.22      5.16 o 
   8   8   2       21.75       12.29      5.67 o 
   9   8   2       65.85       59.75      7.58 o 
  -9   9   2        6.01        8.42      8.25 o 
  -8   9   2       32.60       30.59      9.02 o 
  -7   9   2        0.60       -1.72      7.57 o 
  -6   9   2        1.40        1.11      2.36 o 
  -5   9   2        3.59        2.54      0.87 o 
  -4   9   2       29.83       27.32      2.73 o 
  -3   9   2      230.04      223.83      5.21 o 
  -2   9   2      117.95      127.40      5.64 o 
  -1   9   2        0.09       -1.55      3.24 o 
   0   9   2      160.72      161.60      7.55 o 
   1   9   2        5.73        7.08      3.12 o 
   2   9   2       17.12       13.50      2.45 o 
   3   9   2        0.45       -0.76      1.25 o 
   4   9   2        0.78        1.77      4.14 o 
   5   9   2       19.01       20.79      3.63 o 
   6   9   2      126.42      108.83      6.32 o 
   7   9   2       88.02       66.04      5.42 o 
   8   9   2        7.46        7.07      3.91 o 
  -8  10   2       16.76       25.83      9.31 o 
  -7  10   2       43.87       43.33      9.17 o 
  -6  10   2        0.00       -0.59      7.34 o 
  -5  10   2        0.52        4.06      7.13 o 
  -4  10   2       81.49       70.21      6.48 o 
  -3  10   2       32.10       38.10      4.54 o 
  -2  10   2       11.11       10.17      3.90 o 
  -1  10   2        6.96        9.97      3.56 o 
   0  10   2       17.52       13.71      3.52 o 
   1  10   2       63.14       59.84      4.33 o 
   2  10   2        4.43        4.66      2.63 o 
   3  10   2        2.60        0.41      4.37 o 
   4  10   2       57.02       50.35      5.63 o 
   5  10   2       93.99       93.48      5.34 o 
   6  10   2        0.12       -0.91      3.63 o 
   7  10   2        3.21        3.18      3.91 o 
  -6  11   2      104.63      133.95     13.94 o 
  -5  11   2       12.12       15.74      5.32 o 
  -4  11   2       38.01       51.48      6.23 o 
  -3  11   2       12.52       16.65      4.10 o 
  -2  11   2      248.23      264.14      8.14 o 
  -1  11   2        0.82        3.68      3.51 o 
   0  11   2        0.75        0.68      3.33 o 
   1  11   2        1.44        1.65      4.65 o 
   2  11   2       29.03       25.39      5.18 o 
   3  11   2        2.73        4.18      4.81 o 
   4  11   2        2.15       -2.23      4.90 o 
   5  11   2        5.50        6.26      3.61 o 
  -3  12   2        8.93       17.79      4.73 o 
  -2  12   2       29.69       26.35      4.56 o 
  -1  12   2       15.33       20.36      4.32 o 
   0  12   2        5.97        0.36      5.12 o 
   1  12   2       27.73       30.00      5.79 o 
   2  12   2        0.27        3.51      5.61 o 
   3  12   2       26.63       26.71      5.83 o 
 -13   1   3       25.66       30.02      5.20 o 
 -12   1   3        7.80        9.12      4.46 o 
 -11   1   3       29.75       31.26      4.82 o 
 -10   1   3       68.27       66.17      4.02 o 
  -9   1   3        5.42        5.24      2.18 o 
  -8   1   3      157.84      150.95      4.01 o 
  -7   1   3       22.68       22.31      1.82 o 
  -6   1   3      517.92      526.88      5.32 o 
  -5   1   3      439.66      465.26      4.66 o 
  -4   1   3      153.92      149.13      3.52 o 
  -3   1   3      223.88      224.75      5.83 o 
  -2   1   3    18976.74    18937.28     39.90 o 
  -1   1   3      922.12      963.43     10.85 o 
   0   1   3     4083.79     4168.78     23.24 o 
   1   1   3       17.07       12.79      1.25 o 
   2   1   3     3016.60     3004.19     11.51 o 
   3   1   3     1402.83     1414.93      9.72 o 
   4   1   3      119.13      120.14      5.76 o 
   5   1   3      241.99      242.58      7.09 o 
   6   1   3      260.57      253.84      4.22 o 
   7   1   3      379.69      391.56      8.13 o 
   8   1   3       93.12       85.28      4.44 o 
   9   1   3       94.80       97.35      6.02 o 
  10   1   3       48.82       53.69      3.96 o 
  11   1   3       80.53       88.72      7.01 o 
  12   1   3        2.22        3.58      4.70 o 
 -13   2   3      302.95      320.51     10.38 o 
 -12   2   3        0.36        0.10      4.06 o 
 -11   2   3       92.60       98.70      6.06 o 
 -10   2   3      133.26      152.34      5.22 o 
  -9   2   3      573.36      573.87      8.62 o 
  -8   2   3       70.70       82.96      3.19 o 
  -7   2   3        1.84        1.57      1.54 o 
  -6   2   3     1062.34     1118.58      7.98 o 
  -5   2   3     1416.26     1411.56      8.96 o 
  -4   2   3     1480.13     1434.51     12.18 o 
  -3   2   3      440.77      451.33      5.39 o 
  -2   2   3       36.58       29.96      1.21 o 
  -1   2   3     5271.77     5187.64     26.35 o 
   0   2   3      844.35      799.43      7.15 o 
   1   2   3      778.74      767.49      4.42 o 
   2   2   3        7.76        9.06      1.33 o 
   3   2   3     4044.06     4178.52     27.78 o 
   4   2   3       34.51       48.44      2.06 o 
   5   2   3      540.83      530.97      8.38 o 
   6   2   3       48.79       50.26      2.66 o 
   7   2   3       51.51       47.54      3.24 o 
   8   2   3        0.64       -0.55      2.58 o 
   9   2   3      253.24      246.00      6.69 o 
  10   2   3      112.54      120.00      5.24 o 
  11   2   3       20.74       21.29      5.11 o 
  12   2   3        1.03        6.17      6.47 o 
 -13   3   3       45.41       57.11      9.75 o 
 -12   3   3        2.60        1.67      5.13 o 
 -11   3   3       32.99       35.44      4.55 o 
 -10   3   3       47.72       48.39      3.54 o 
  -9   3   3       49.57       42.61      3.24 o 
  -8   3   3       14.13       11.56      2.35 o 
  -7   3   3      147.31      146.21      3.45 o 
  -6   3   3      143.20      161.51      3.12 o 
  -5   3   3      133.68      130.31      3.53 o 
  -4   3   3      801.79      856.54      8.86 o 
  -3   3   3       25.50       32.28      2.08 o 
  -2   3   3     1864.79     1869.20     26.88 o 
  -1   3   3      218.85      243.67      3.08 o 
   0   3   3      196.83      199.74      2.49 o 
   1   3   3       87.31       89.00      1.84 o 
   2   3   3     2965.37     2974.61     16.49 o 
   3   3   3       11.36       14.81      1.25 o 
   4   3   3      158.02      137.51      2.73 o 
   5   3   3        0.56        0.32      1.35 o 
   6   3   3       78.13       77.61      2.66 o 
   7   3   3      784.86      778.44     10.37 o 
   8   3   3       17.71       19.21      3.29 o 
   9   3   3        0.23       -1.05      3.13 o 
  10   3   3       28.76       24.85      6.80 o 
  11   3   3       33.00       36.35      4.63 o 
  12   3   3        8.03        7.25      6.57 o 
 -12   4   3       21.69       25.56      8.54 o 
 -11   4   3       56.86       50.43      4.60 o 
 -10   4   3        8.93        6.09      2.45 o 
  -9   4   3        5.23        4.77      2.22 o 
  -8   4   3       65.14       60.49      3.09 o 
  -7   4   3       76.75       75.77      2.49 o 
  -6   4   3       25.69       23.62      1.91 o 
  -5   4   3      151.42      151.75      4.00 o 
  -4   4   3      455.09      432.77      8.97 o 
  -3   4   3      255.76      284.50      8.53 o 
  -2   4   3      335.75      311.55      6.09 o 
  -1   4   3       32.03       39.43      1.49 o 
   0   4   3      133.48      124.30      2.30 o 
   1   4   3       90.37       91.66      2.07 o 
   2   4   3      447.50      450.13      5.77 o 
   3   4   3        0.61       -0.11      1.20 o 
   4   4   3       10.03        9.15      1.21 o 
   5   4   3       27.79       23.52      1.77 o 
   6   4   3      384.36      368.85      5.76 o 
   7   4   3       39.16       38.71      2.90 o 
   8   4   3       26.51       29.23      2.67 o 
   9   4   3       87.14       87.77      9.04 o 
  10   4   3       70.55       74.95      4.63 o 
  11   4   3        0.39        1.08      6.03 o 
 -12   5   3        0.51       -0.50      7.32 o 
 -11   5   3       89.23       75.77     10.22 o 
 -10   5   3       24.59       24.08      3.62 o 
  -9   5   3        0.26       -0.98      2.56 o 
  -8   5   3       77.00       76.23      4.16 o 
  -7   5   3      118.74      124.15      4.00 o 
  -6   5   3      552.22      560.79      8.63 o 
  -5   5   3       11.77       12.44      2.05 o 
  -4   5   3       54.88       40.21      2.56 o 
  -3   5   3      491.91      490.33     11.51 o 
  -2   5   3      405.13      338.19     43.08 o 
  -1   5   3      131.80      134.65      3.05 o 
   0   5   3        3.55        2.87      1.27 o 
   1   5   3      800.68      786.62      5.77 o 
   2   5   3      338.11      311.61      3.93 o 
   3   5   3      149.21      143.95      3.25 o 
   4   5   3        1.01        0.10      1.15 o 
   5   5   3       77.79       71.74      2.02 o 
   6   5   3      163.07      160.24      3.92 o 
   7   5   3       35.51       38.23      2.27 o 
   8   5   3        2.66        1.51      1.31 o 
   9   5   3       21.15       22.27      6.32 o 
  10   5   3       17.85       24.72      7.07 o 
  11   5   3       23.39       25.01      7.20 o 
 -11   6   3        0.20       -0.03      8.03 o 
 -10   6   3       30.78       34.75      9.09 o 
  -9   6   3      202.36      224.44     13.79 o 
  -8   6   3        0.39        1.03      5.85 o 
  -7   6   3      108.39      106.63      4.24 o 
  -6   6   3      428.93      435.02      8.29 o 
  -5   6   3        0.10        1.64      2.16 o 
  -4   6   3      623.19      603.17     10.70 o 
  -3   6   3      221.99      214.10      7.14 o 
  -2   6   3      485.87      468.69      9.44 o 
  -1   6   3        2.71        1.17      1.70 o 
   0   6   3      606.90      643.79     12.71 o 
   1   6   3      117.62      111.15      3.03 o 
   2   6   3        9.04        9.35      1.82 o 
   3   6   3       21.45       21.20      1.72 o 
   4   6   3       41.76       38.97      2.97 o 
   5   6   3     1191.12     1226.03     12.11 o 
   6   6   3       15.43       12.68      3.49 o 
   7   6   3       39.21       41.96      6.99 o 
   8   6   3       14.94       12.25      5.73 o 
   9   6   3       48.94       55.25      7.95 o 
  10   6   3        8.33        5.84      5.78 o 
 -11   7   3       41.80       39.84     10.73 o 
 -10   7   3        1.42        0.35      8.54 o 
  -9   7   3       39.25       32.22      8.12 o 
  -8   7   3        8.17        8.65      6.78 o 
  -7   7   3       48.53       44.93      6.36 o 
  -6   7   3      238.85      228.40      5.62 o 
  -5   7   3      233.67      219.01      5.80 o 
  -4   7   3       91.68       81.80      5.68 o 
  -3   7   3       19.08       14.11      1.46 o 
  -2   7   3        0.01        0.20      1.36 o 
  -1   7   3        5.82        6.86      2.04 o 
   0   7   3       19.40       23.11      2.72 o 
   1   7   3        9.78       10.06      2.57 o 
   2   7   3       89.19       89.58      3.38 o 
   3   7   3        0.09       -0.34      1.39 o 
   4   7   3      109.16      116.14      4.65 o 
   5   7   3       33.82       32.82      3.58 o 
   6   7   3       58.22       54.49      4.58 o 
   7   7   3       66.95       62.12      4.92 o 
   8   7   3       42.81       50.36      4.59 o 
   9   7   3        4.90       11.58      5.91 o 
  10   7   3       11.15       12.51      6.74 o 
 -10   8   3       21.93        9.54      8.74 o 
  -9   8   3        2.68        3.54      8.05 o 
  -8   8   3       32.52       42.85      8.60 o 
  -7   8   3       28.01       21.72      7.75 o 
  -6   8   3       16.83       13.02      2.16 o 
  -5   8   3       67.88       73.11      4.18 o 
  -4   8   3       23.29       17.40      2.05 o 
  -3   8   3       87.76       74.93      7.71 o 
  -2   8   3       59.62       51.28      2.73 o 
  -1   8   3       64.32       51.19      4.59 o 
   0   8   3        2.48        0.86      4.20 o 
   1   8   3      219.29      232.60     20.12 o 
   2   8   3        0.04       -1.65      1.87 o 
   3   8   3        1.34        0.37      1.41 o 
   4   8   3      112.87      112.81      6.13 o 
   5   8   3       10.49        7.48      3.38 o 
   6   8   3      146.91      144.41      5.64 o 
   7   8   3        5.97        6.47      3.49 o 
   8   8   3       15.68       18.92      4.07 o 
   9   8   3       15.14       12.24      5.83 o 
  -9   9   3        0.03        0.70      8.17 o 
  -8   9   3        6.12       14.14      8.29 o 
  -7   9   3      153.35      162.50     12.98 o 
  -6   9   3        0.29       -1.70      7.00 o 
  -5   9   3        2.05        1.36      1.28 o 
  -4   9   3        0.16       -0.22      0.99 o 
  -3   9   3      282.52      283.66      7.68 o 
  -2   9   3       27.93       28.06      2.32 o 
  -1   9   3      223.95      213.30      6.41 o 
   0   9   3      442.15      445.61     11.41 o 
   1   9   3      247.66      255.43      6.64 o 
   2   9   3        7.73        5.69      2.09 o 
   3   9   3       28.55       31.81      3.56 o 
   4   9   3       15.67       21.28      4.39 o 
   5   9   3        5.54        5.60      3.29 o 
   6   9   3       36.20       39.02      4.30 o 
   7   9   3       43.21       47.04      4.92 o 
   8   9   3       41.91       44.00      7.70 o 
  -8  10   3       12.62        9.76      8.48 o 
  -7  10   3        3.44       11.41      8.16 o 
  -6  10   3       13.06       13.61      7.56 o 
  -5  10   3        0.03        1.54      6.83 o 
  -4  10   3        0.26       -1.72      4.70 o 
  -3  10   3      225.52      249.80     15.10 o 
  -2  10   3       64.36       62.18      3.86 o 
  -1  10   3       13.22        8.25      3.51 o 
   0  10   3       89.75      100.94      4.95 o 
   1  10   3       40.23       39.85      3.94 o 
   2  10   3        9.94       11.95      2.58 o 
   3  10   3        1.07        2.95      4.13 o 
   4  10   3       68.85       68.40      6.94 o 
   5  10   3        6.89        4.58      3.41 o 
   6  10   3       16.26       18.22      3.72 o 
  -6  11   3        5.10        1.83      8.28 o 
  -5  11   3        2.94        9.57      7.62 o 
  -4  11   3        6.59        6.91      4.75 o 
  -3  11   3        1.93        5.87      4.86 o 
  -2  11   3      127.36      152.26      7.72 o 
  -1  11   3       76.11       68.47      5.00 o 
   0  11   3        4.03        1.28      3.31 o 
   1  11   3       10.97        7.48      4.64 o 
   2  11   3       34.40       28.07      5.41 o 
   3  11   3       14.10       11.14      5.81 o 
   4  11   3       14.24       18.64      6.36 o 
   5  11   3       12.29       13.70      3.92 o 
  -3  12   3       18.79       16.68      5.64 o 
  -2  12   3        0.00       -5.17      5.17 o 
  -1  12   3       92.61      116.59      6.16 o 
   0  12   3        2.87        7.67      4.91 o 
   1  12   3        0.36       -1.34      4.96 o 
 -13   0   4       12.17       10.68      7.24 o 
 -12   0   4      328.62      323.72     14.84 o 
 -11   0   4       56.90       54.41      7.35 o 
 -10   0   4       55.84       44.26      6.86 o 
  -9   0   4       61.69       57.75      4.53 o 
  -8   0   4     1155.32     1239.22     14.78 o 
  -7   0   4       44.87       39.19      2.82 o 
  -6   0   4      122.03      113.36      4.79 o 
  -5   0   4      202.83      203.27      6.47 o 
  -4   0   4      592.19      619.92     13.33 o 
  -3   0   4      116.28      114.43      5.78 o 
  -2   0   4       26.92       61.59      4.47 o 
  -1   0   4     1481.81     1528.52     17.89 o 
   0   0   4      534.01      549.55     10.91 o 
   1   0   4        8.83        5.06      1.86 o 
   2   0   4       20.01       11.09      2.32 o 
   3   0   4       96.81       72.74      5.49 o 
   4   0   4      348.66      408.74     12.01 o 
   5   0   4     1125.32     1145.63     14.90 o 
   6   0   4      540.95      532.44     23.77 o 
   7   0   4       69.00       69.37      3.30 o 
   8   0   4      200.91      192.92      8.00 o 
   9   0   4        5.78        6.43      2.78 o 
  10   0   4       31.52       27.86      7.94 o 
  11   0   4       11.00       16.15      7.10 o 
 -13   1   4        0.93        3.26      4.49 o 
 -12   1   4       98.00       95.43      6.56 o 
 -11   1   4        3.78        1.92      4.16 o 
 -10   1   4        8.45        5.99      2.84 o 
  -9   1   4      294.45      283.78      5.63 o 
  -8   1   4       10.99       15.00      1.90 o 
  -7   1   4      182.87      200.14      4.09 o 
  -6   1   4        0.49        0.52      1.47 o 
  -5   1   4     1014.49     1019.59      8.57 o 
  -4   1   4      539.54      602.64      7.25 o 
  -3   1   4      479.16      493.71      7.65 o 
  -2   1   4      379.33      417.68      7.00 o 
  -1   1   4      707.89      766.36      9.10 o 
   0   1   4     2988.22     2924.63     14.83 o 
   1   1   4       94.95      116.08      2.80 o 
   2   1   4     3455.89     3553.02     23.73 o 
   3   1   4      822.88      882.64      8.06 o 
   4   1   4      137.61      162.28      3.83 o 
   5   1   4      133.75      135.26      4.65 o 
   6   1   4       57.11       51.81      2.94 o 
   7   1   4       12.40       12.37      1.78 o 
   8   1   4      271.70      259.15      4.34 o 
   9   1   4      200.20      191.62      5.72 o 
  10   1   4       31.27       39.08      5.64 o 
  11   1   4       51.52       56.96      6.50 o 
 -13   2   4       16.83       15.63      4.88 o 
 -12   2   4        2.47       -0.33      4.44 o 
 -11   2   4       95.42       98.71      6.38 o 
 -10   2   4        9.22        7.04      2.90 o 
  -9   2   4       93.42       92.88      4.22 o 
  -8   2   4       37.73       42.19      2.57 o 
  -7   2   4      211.54      222.23      3.94 o 
  -6   2   4        1.90        1.56      1.53 o 
  -5   2   4      161.69      164.58      4.60 o 
  -4   2   4       93.14       85.78      3.33 o 
  -3   2   4       30.19       22.23      2.21 o 
  -2   2   4      207.05      216.05      3.17 o 
  -1   2   4        3.00        2.78      1.34 o 
   0   2   4        5.49        6.79      1.39 o 
   1   2   4      571.49      615.37      6.58 o 
   2   2   4      228.73      238.58      4.44 o 
   3   2   4        4.22        4.52      1.42 o 
   4   2   4        0.07        0.37      1.29 o 
   5   2   4       89.55       85.11      3.19 o 
   6   2   4      208.65      214.99      4.45 o 
   7   2   4      959.30      942.43     10.82 o 
   8   2   4        9.92        7.18      1.61 o 
   9   2   4        3.59       -1.44      2.86 o 
  10   2   4       47.31       44.72      5.96 o 
  11   2   4       18.40       26.40      8.15 o 
 -13   3   4       40.91       34.86      9.11 o 
 -12   3   4       25.59       25.09      4.60 o 
 -11   3   4       17.07       16.12      4.00 o 
 -10   3   4       49.63       42.90      3.39 o 
  -9   3   4      224.95      231.68      5.70 o 
  -8   3   4      291.54      300.31      5.39 o 
  -7   3   4       25.17       25.08      1.95 o 
  -6   3   4       78.41       84.62      2.37 o 
  -5   3   4       79.52       68.74      2.89 o 
  -4   3   4     5026.71     5212.94     73.86 o 
  -3   3   4      639.66      611.55      7.24 o 
  -2   3   4     1888.92     2006.81     44.13 o 
  -1   3   4     1632.69     1665.00     10.97 o 
   0   3   4       39.58       57.49      1.65 o 
   1   3   4       60.18       53.77      1.69 o 
   2   3   4      255.02      264.80      3.90 o 
   3   3   4       76.66       78.28      2.56 o 
   4   3   4        0.45        0.21      0.73 o 
   5   3   4       43.21       40.34      3.20 o 
   6   3   4      713.67      727.50      7.82 o 
   7   3   4        0.03       -0.19      2.19 o 
   8   3   4       44.26       41.14      2.94 o 
   9   3   4        8.49       15.28      2.64 o 
  10   3   4      105.88      137.05     13.38 o 
  11   3   4        5.63        9.32      6.53 o 
 -12   4   4       59.22       63.25     14.11 o 
 -11   4   4        0.97        2.38      3.86 o 
 -10   4   4      119.41      114.23      4.80 o 
  -9   4   4        7.34        6.80      2.22 o 
  -8   4   4       45.42       43.63      2.35 o 
  -7   4   4      347.77      341.50      6.11 o 
  -6   4   4      112.72       99.16      3.63 o 
  -5   4   4      379.96      371.58      5.49 o 
  -4   4   4      501.99      463.97      5.43 o 
  -3   4   4      148.00      159.04      5.17 o 
  -2   4   4       10.71       10.27      2.50 o 
  -1   4   4     1309.31     1386.06      8.82 o 
   0   4   4       89.13      100.94      2.38 o 
   1   4   4        1.29        2.32      1.04 o 
   2   4   4      184.96      162.80      2.97 o 
   3   4   4      117.81      104.61      2.59 o 
   4   4   4      514.23      502.81      6.25 o 
   5   4   4      138.71      136.31      2.65 o 
   6   4   4      208.75      206.17      7.07 o 
   7   4   4      101.69       99.60      4.72 o 
   8   4   4      514.43      514.29      7.68 o 
   9   4   4        4.27       11.10      6.58 o 
  10   4   4        0.24       -4.29      6.09 o 
  11   4   4       12.42       16.69      6.93 o 
 -12   5   4        2.01        6.41      7.66 o 
 -11   5   4      109.60      110.11     11.80 o 
 -10   5   4       14.56       16.36      3.75 o 
  -9   5   4        2.84        3.41      3.17 o 
  -8   5   4        1.50        0.97      2.15 o 
  -7   5   4       66.94       66.38      3.31 o 
  -6   5   4      234.39      220.91      5.00 o 
  -5   5   4      213.80      209.13      6.20 o 
  -4   5   4        5.93        3.33      2.18 o 
  -3   5   4      480.66      500.09      7.34 o 
  -2   5   4      235.09      258.93      6.36 o 
  -1   5   4      333.07      344.73      4.80 o 
   0   5   4       37.08       32.50      2.45 o 
   1   5   4       69.40       66.85      2.27 o 
   2   5   4       28.38       30.04      1.85 o 
   3   5   4       20.18       17.46      1.71 o 
   4   5   4      324.66      323.19      4.42 o 
   5   5   4      275.07      261.69      6.07 o 
   6   5   4      396.27      389.81      7.36 o 
   7   5   4        0.01       -0.03      1.79 o 
   8   5   4        2.19        1.45      2.48 o 
   9   5   4       27.98       32.93      7.00 o 
  10   5   4        3.87       -6.20      6.20 o 
 -11   6   4       90.48       94.72     11.78 o 
 -10   6   4       18.81       10.42      7.90 o 
  -9   6   4        2.77       -1.76      7.24 o 
  -8   6   4        7.66        6.04      2.99 o 
  -7   6   4       67.29       73.81      6.41 o 
  -6   6   4        1.10        0.23      2.62 o 
  -5   6   4       17.61       17.68      3.21 o 
  -4   6   4       14.01       11.28      2.50 o 
  -3   6   4       43.21       38.97      3.00 o 
  -2   6   4      145.98      132.95      4.28 o 
  -1   6   4      101.66       94.71      2.68 o 
   0   6   4      288.54      317.38     11.81 o 
   1   6   4       72.85       66.91      3.12 o 
   2   6   4        9.77        9.81      1.67 o 
   3   6   4      192.31      189.97      3.31 o 
   4   6   4      136.46      133.63      3.35 o 
   5   6   4       17.27       15.99      1.97 o 
   6   6   4      175.15      154.66      6.29 o 
   7   6   4      244.30      233.48      6.71 o 
   8   6   4        6.00        1.38      2.70 o 
   9   6   4        6.74       14.09      5.95 o 
  10   6   4       19.45       11.86      6.40 o 
 -11   7   4        4.31        6.12      9.16 o 
 -10   7   4      134.57      135.24     13.31 o 
  -9   7   4       10.55       15.61      8.10 o 
  -8   7   4      206.02      219.40     13.64 o 
  -7   7   4        0.03       -0.03      2.64 o 
  -6   7   4       73.35       80.14      4.64 o 
  -5   7   4      208.24      204.70      6.30 o 
  -4   7   4        7.77        6.01      2.90 o 
  -3   7   4        0.98       -0.10      2.60 o 
  -2   7   4      249.75      267.75      8.62 o 
  -1   7   4       18.32       20.68      2.67 o 
   0   7   4     1347.36     1375.50     11.94 o 
   1   7   4      237.34      240.67      7.46 o 
   2   7   4       82.63       73.23      3.45 o 
   3   7   4      175.67      163.55      3.89 o 
   4   7   4      866.63      873.23     38.13 o 
   5   7   4       20.72       15.50      3.17 o 
   6   7   4       45.00       36.23      3.56 o 
   7   7   4       57.51       52.77      8.75 o 
   8   7   4        4.38        2.71      6.30 o 
   9   7   4       25.65       28.73      7.18 o 
 -10   8   4        0.50       -0.62      9.08 o 
  -9   8   4        1.10        3.67      7.72 o 
  -8   8   4        0.38        7.26      6.87 o 
  -7   8   4      128.68      159.13     12.07 o 
  -6   8   4       44.18       35.58      6.09 o 
  -5   8   4      295.61      307.15      9.01 o 
  -4   8   4       28.47       28.23      3.80 o 
  -3   8   4      131.96      138.34      5.80 o 
  -2   8   4       72.93       62.50      6.89 o 
  -1   8   4       62.82       68.13      3.35 o 
   0   8   4      324.42      308.65      9.14 o 
   1   8   4      129.18      114.50      6.15 o 
   2   8   4       69.59       67.91      3.12 o 
   3   8   4       48.50       52.06      2.69 o 
   4   8   4      385.30      379.11      9.66 o 
   5   8   4      262.33      226.49      6.58 o 
   6   8   4        0.52        1.99      2.95 o 
   7   8   4        4.84        6.44      3.65 o 
   8   8   4       13.45       15.44      6.33 o 
  -9   9   4        2.54        2.71      8.92 o 
  -8   9   4        0.01        1.36      7.61 o 
  -7   9   4        1.36        3.45      8.02 o 
  -6   9   4       26.48       22.56      7.79 o 
  -5   9   4        1.19        2.02      6.46 o 
  -4   9   4       67.83       61.23      4.62 o 
  -3   9   4       12.02        8.13      2.70 o 
  -2   9   4        0.10       -0.01      1.68 o 
  -1   9   4       54.80       56.48      3.38 o 
   0   9   4        6.55        3.31      2.95 o 
   1   9   4       16.96       20.91      3.03 o 
   2   9   4       12.51        8.18      3.03 o 
   3   9   4        6.68        5.15      2.04 o 
   4   9   4       21.53       12.61      4.49 o 
   5   9   4        7.34        5.65      3.11 o 
   6   9   4        4.88        6.33      3.20 o 
   7   9   4        3.10        5.47      6.15 o 
  -7  10   4        9.96        9.11      8.14 o 
  -6  10   4       30.76       26.18      7.99 o 
  -5  10   4        0.33       -2.23      7.23 o 
  -4  10   4       34.14       39.91      8.26 o 
  -3  10   4       75.07       80.58      6.64 o 
  -2  10   4       13.18       20.58      4.81 o 
  -1  10   4        5.65        3.47      4.05 o 
   0  10   4       15.83       16.05      3.44 o 
   1  10   4       22.11       24.70      4.82 o 
   2  10   4        3.83        5.05      4.29 o 
   3  10   4       73.46       70.59      9.85 o 
   4  10   4        1.28       -0.59      4.23 o 
   5  10   4        9.78       12.07      3.59 o 
   6  10   4        1.35        2.74      3.56 o 
  -5  11   4        2.70        7.15      7.63 o 
  -4  11   4      105.78      130.56     14.89 o 
  -3  11   4        9.43       11.01      5.23 o 
  -2  11   4       23.70       23.28      5.27 o 
  -1  11   4       14.08       11.43      4.36 o 
   0  11   4       58.53       65.07      4.78 o 
   1  11   4       32.00       36.49      5.78 o 
   2  11   4       19.91       14.83      4.94 o 
   3  11   4       42.30       43.49      5.70 o 
   4  11   4       10.41       15.39      4.81 o 
 -13   1   5       28.31       35.48      5.53 o 
 -12   1   5        9.05        6.75      4.76 o 
 -11   1   5       12.32       10.10      4.56 o 
 -10   1   5      178.21      193.94      6.09 o 
  -9   1   5       38.56       42.69      3.08 o 
  -8   1   5        0.01       -0.18      2.14 o 
  -7   1   5       12.56       13.45      1.96 o 
  -6   1   5     1025.07     1075.48     13.02 o 
  -5   1   5      467.38      466.37      7.28 o 
  -4   1   5      186.32      187.77      6.23 o 
  -3   1   5       42.68       41.00      2.76 o 
  -2   1   5       63.67       63.60      3.70 o 
  -1   1   5      511.06      524.58     11.66 o 
   0   1   5      418.30      425.56      6.92 o 
   1   1   5      587.42      568.02      7.26 o 
   2   1   5      822.79      878.14      8.29 o 
   3   1   5      310.43      293.73      6.29 o 
   4   1   5       27.75       26.15      2.33 o 
   5   1   5      559.39      533.56      8.69 o 
   6   1   5      186.14      197.62      6.07 o 
   7   1   5       25.12       34.06      4.80 o 
   8   1   5       38.47       42.28      5.24 o 
   9   1   5      181.91      179.82      8.68 o 
  10   1   5        0.57        1.38      4.64 o 
  11   1   5       17.78       10.29      4.95 o 
 -13   2   5       25.36       34.35     12.58 o 
 -12   2   5        4.86        5.54      4.28 o 
 -11   2   5       42.84       44.87      9.20 o 
 -10   2   5       11.42       10.32      3.02 o 
  -9   2   5      421.29      429.11      6.79 o 
  -8   2   5       31.63       29.42      2.49 o 
  -7   2   5       29.10       30.95      2.30 o 
  -6   2   5      632.80      644.74      6.69 o 
  -5   2   5     1834.40     1878.45     17.87 o 
  -4   2   5      817.10      863.41     11.14 o 
  -3   2   5     1759.03     1822.27     20.39 o 
  -2   2   5     1220.61     1258.57     10.92 o 
  -1   2   5       90.85      106.70      3.50 o 
   0   2   5        1.75        0.41      1.71 o 
   1   2   5      467.26      483.30      4.78 o 
   2   2   5     1948.82     1979.82     20.94 o 
   3   2   5      112.00      107.65      2.76 o 
   4   2   5      136.62      145.44      3.24 o 
   5   2   5       23.71       24.68      3.19 o 
   6   2   5     1489.45     1531.35     15.59 o 
   7   2   5       25.86       23.77      3.31 o 
   8   2   5       15.04       15.13      3.34 o 
   9   2   5       12.70       18.67      5.09 o 
  10   2   5       93.80       99.82      7.62 o 
  11   2   5       22.22       18.08      5.05 o 
 -12   3   5        8.80        9.23      4.63 o 
 -11   3   5        1.51        1.10      3.85 o 
 -10   3   5        4.90        1.36      2.61 o 
  -9   3   5      103.80      107.37      3.68 o 
  -8   3   5        3.07        5.06      1.80 o 
  -7   3   5        2.43        3.29      1.58 o 
  -6   3   5       27.26       29.92      1.77 o 
  -5   3   5       63.20       55.64      3.47 o 
  -4   3   5     1922.89     1890.76     18.92 o 
  -3   3   5       13.38       10.66      1.35 o 
  -2   3   5      850.80      864.71     24.40 o 
  -1   3   5       73.65       77.86      2.45 o 
   0   3   5      803.91      844.60     10.20 o 
   1   3   5      294.63      332.62      4.31 o 
   2   3   5      100.42      114.88      5.93 o 
   3   3   5      295.45      297.96      5.14 o 
   4   3   5      189.56      185.35      3.76 o 
   5   3   5      484.46      478.88      8.09 o 
   6   3   5      181.23      176.76      5.56 o 
   7   3   5       24.29       28.28      3.25 o 
   8   3   5      171.43      164.77      5.94 o 
   9   3   5       32.16       40.05      5.63 o 
  10   3   5        2.95        1.70      4.59 o 
 -12   4   5        1.92        5.18      4.24 o 
 -11   4   5       12.01       12.89      4.05 o 
 -10   4   5        5.66        7.01      3.73 o 
  -9   4   5        3.64        3.55      1.87 o 
  -8   4   5        3.18        3.80      1.64 o 
  -7   4   5        2.20        2.47      1.00 o 
  -6   4   5       12.14       12.75      2.57 o 
  -5   4   5      119.15      119.81      3.81 o 
  -4   4   5       89.75       92.16      4.00 o 
  -3   4   5      236.99      257.36      6.40 o 
  -2   4   5      793.06      877.99     11.89 o 
  -1   4   5       20.21       18.74      1.92 o 
   0   4   5        3.86        7.18      1.28 o 
   1   4   5       36.48       42.97      2.02 o 
   2   4   5      101.73      100.63      3.50 o 
   3   4   5       68.05       67.00      2.82 o 
   4   4   5        0.39        0.01      1.76 o 
   5   4   5      617.67      653.95      8.83 o 
   6   4   5       33.45       42.11      3.52 o 
   7   4   5       76.71       71.37      4.14 o 
   8   4   5       48.69       47.63      5.70 o 
   9   4   5        6.29        2.53      4.70 o 
  10   4   5       37.32       44.76      8.19 o 
 -12   5   5        5.53        3.50      8.30 o 
 -11   5   5       18.62       17.34      4.64 o 
 -10   5   5      155.68      158.19     13.67 o 
  -9   5   5        0.57        0.14      2.72 o 
  -8   5   5       37.35       40.68      3.33 o 
  -7   5   5      239.03      249.92      6.05 o 
  -6   5   5      110.29      107.49      4.21 o 
  -5   5   5      187.31      190.23      7.46 o 
  -4   5   5       59.01       51.09      3.06 o 
  -3   5   5        8.79        6.84      2.10 o 
  -2   5   5      106.17      106.43      5.33 o 
  -1   5   5      384.24      392.34      8.51 o 
   0   5   5       29.40       34.63      2.49 o 
   1   5   5      134.74      139.56      3.37 o 
   2   5   5      225.87      230.08      5.07 o 
   3   5   5       34.24       39.09      2.52 o 
   4   5   5       31.87       33.20      2.47 o 
   5   5   5        7.50        8.02      1.61 o 
   6   5   5       38.60       33.14      2.66 o 
   7   5   5       19.71       12.98      2.12 o 
   8   5   5       24.87       35.45      7.49 o 
   9   5   5       35.28       33.62      7.53 o 
  10   5   5       11.44       18.45      6.71 o 
 -11   6   5       35.37       40.79      9.69 o 
 -10   6   5       47.77       42.01      9.86 o 
  -9   6   5        1.24       -0.42      7.31 o 
  -8   6   5       28.28       33.76      3.96 o 
  -7   6   5      123.05      121.14      5.97 o 
  -6   6   5       93.75      105.53      5.60 o 
  -5   6   5       57.81       57.87      4.49 o 
  -4   6   5      186.74      199.71      7.86 o 
  -3   6   5      233.08      235.54      5.19 o 
  -2   6   5       51.45       53.65      3.05 o 
  -1   6   5       56.46       60.25      2.29 o 
   0   6   5        0.86       -1.10      2.38 o 
   1   6   5      297.86      293.77      8.93 o 
   2   6   5        3.82        1.83      2.73 o 
   3   6   5      205.20      218.43      4.93 o 
   4   6   5      114.70      104.07      3.35 o 
   5   6   5        1.97        2.31      1.80 o 
   6   6   5       95.70       99.09      3.88 o 
   7   6   5       94.59       91.85      9.61 o 
   8   6   5        2.07        4.09      6.12 o 
   9   6   5       10.07       12.35      6.81 o 
 -10   7   5       10.80       16.33      8.54 o 
  -9   7   5       14.32       11.36      8.32 o 
  -8   7   5       86.51       83.94     10.57 o 
  -7   7   5       53.07       51.52      5.26 o 
  -6   7   5       26.94       27.24      3.92 o 
  -5   7   5       11.22       10.12      3.48 o 
  -4   7   5       53.27       53.55      4.55 o 
  -3   7   5       46.38       47.03      4.39 o 
  -2   7   5        3.97        2.85      2.65 o 
  -1   7   5      107.85      108.61      3.03 o 
   0   7   5       90.94       87.43      3.33 o 
   1   7   5        2.66        1.74      2.93 o 
   2   7   5        3.46        2.85      2.39 o 
   3   7   5       23.90       27.19      2.62 o 
   4   7   5      238.13      227.70      7.40 o 
   5   7   5       12.39       15.66      2.95 o 
   6   7   5       17.64       19.05      2.95 o 
   7   7   5        2.40        6.26      6.19 o 
   8   7   5       22.76       17.93      6.95 o 
  -9   8   5        0.05       -1.03      8.10 o 
  -8   8   5       46.39       52.58     10.01 o 
  -7   8   5        3.30        2.53      7.41 o 
  -6   8   5       67.89       67.52      9.25 o 
  -5   8   5      141.17      145.51     10.98 o 
  -4   8   5       87.89       89.61      5.37 o 
  -3   8   5       70.56       72.37      4.92 o 
  -2   8   5       11.62        9.29      1.36 o 
  -1   8   5        5.54        5.51      2.19 o 
   0   8   5       20.48       24.18      3.19 o 
   1   8   5       27.34       24.77      6.06 o 
   2   8   5       82.77       87.03      4.40 o 
   3   8   5       94.99       85.51      5.66 o 
   4   8   5        7.14        7.03      3.66 o 
   5   8   5       20.30       16.02      3.28 o 
   6   8   5        0.27        0.11      4.37 o 
   7   8   5       70.74       88.45     10.14 o 
  -8   9   5        5.49        6.36      8.36 o 
  -7   9   5       19.26       17.35      8.31 o 
  -6   9   5        3.15        4.88      7.23 o 
  -5   9   5        0.07        1.24      6.70 o 
  -4   9   5      161.67      185.38     11.80 o 
  -3   9   5      120.20      123.69      6.19 o 
  -2   9   5       16.37       13.80      5.37 o 
  -1   9   5       92.71       93.75      6.17 o 
   0   9   5       27.44       24.17      5.40 o 
   1   9   5        0.76        0.72      4.28 o 
   2   9   5        0.28       -0.37      3.87 o 
   3   9   5       14.65       10.55      3.90 o 
   4   9   5       30.33       40.94      4.79 o 
   5   9   5        0.83       -0.18      2.99 o 
   6   9   5        0.81        1.66      4.71 o 
  -7  10   5       22.87       20.34      8.24 o 
  -6  10   5        4.23        0.00      7.62 o 
  -5  10   5        0.00       -0.94      6.92 o 
  -4  10   5       14.45       19.98      7.25 o 
  -3  10   5       18.48       18.15      5.41 o 
  -2  10   5        0.41        1.24      4.47 o 
  -1  10   5       19.58       16.02      4.72 o 
   0  10   5       23.65       22.92      4.41 o 
   1  10   5       34.57       40.04      4.55 o 
   2  10   5       13.64       17.57      4.74 o 
   3  10   5        7.27        5.32      5.50 o 
   4  10   5        0.28        4.48      4.14 o 
   5  10   5        0.81        2.38      4.80 o 
  -4  11   5        7.95        6.25      5.50 o 
  -3  11   5       49.37       55.82      6.56 o 
  -2  11   5       45.45       43.02      5.90 o 
  -1  11   5        1.56       -1.14      4.52 o 
   0  11   5        8.64        7.68      7.86 o 
   1  11   5       58.00       53.92      9.46 o 
   2  11   5       15.64       12.25      5.08 o 
 -13   0   6       62.51       60.15      9.52 o 
 -12   0   6        0.29        1.22      6.96 o 
 -11   0   6       22.32       36.38      7.64 o 
 -10   0   6      413.12      433.10     16.57 o 
  -9   0   6        2.12        0.27      3.43 o 
  -8   0   6        1.78        1.83      5.75 o 
  -7   0   6       45.37       48.31      6.86 o 
  -6   0   6      425.40      411.13     14.60 o 
  -5   0   6      138.76      131.63      5.69 o 
  -4   0   6      296.95      265.70      9.77 o 
  -3   0   6       56.46       56.02      5.78 o 
  -2   0   6      305.58      363.45     11.34 o 
  -1   0   6     1125.54     1168.44     19.67 o 
   0   0   6        0.11        0.10      2.63 o 
   1   0   6     1001.22     1064.31     50.21 o 
   2   0   6      111.11      105.24      5.06 o 
   3   0   6      171.49      185.80      6.48 o 
   4   0   6      686.61      730.83     15.13 o 
   5   0   6       27.04       27.41      3.99 o 
   6   0   6      279.16      259.95     13.17 o 
   7   0   6       36.11       27.34      6.40 o 
   8   0   6       24.89        9.54      6.95 o 
   9   0   6       99.74       92.00     10.43 o 
  10   0   6        1.89        1.57      6.91 o 
 -12   1   6       41.87       45.04      5.73 o 
 -11   1   6       72.65       77.16      6.59 o 
 -10   1   6       14.56       12.05      3.21 o 
  -9   1   6       31.05       24.80      3.41 o 
  -8   1   6      165.62      181.20      5.49 o 
  -7   1   6      214.81      208.22      6.02 o 
  -6   1   6        2.00        3.18      2.37 o 
  -5   1   6      126.05      123.71      5.15 o 
  -4   1   6        4.08        5.06      2.11 o 
  -3   1   6       24.20       21.86      2.88 o 
  -2   1   6     1635.69     1648.05     16.95 o 
  -1   1   6        0.13        0.78      1.96 o 
   0   1   6       34.04       26.72      2.69 o 
   1   1   6     1496.93     1552.83     22.20 o 
   2   1   6       19.73       19.66      1.73 o 
   3   1   6       57.57       50.34      2.03 o 
   4   1   6        0.11       -0.92      2.21 o 
   5   1   6      258.33      275.32      8.83 o 
   6   1   6        3.24        0.84      4.13 o 
   7   1   6       84.81       73.07      6.10 o 
   8   1   6        2.50        2.73      4.30 o 
   9   1   6        0.02        0.42      4.62 o 
  10   1   6       48.75       58.68      6.64 o 
 -12   2   6        2.01        1.79      4.43 o 
 -11   2   6        0.01       -0.36      4.65 o 
 -10   2   6       56.48       50.28      3.89 o 
  -9   2   6       22.69       25.66      3.22 o 
  -8   2   6        4.89        4.56      2.51 o 
  -7   2   6        1.54        2.14      1.91 o 
  -6   2   6      115.53      133.54      4.94 o 
  -5   2   6        0.81        1.89      2.29 o 
  -4   2   6      554.91      602.51      8.82 o 
  -3   2   6      515.60      531.95      7.09 o 
  -2   2   6      535.63      555.26      6.47 o 
  -1   2   6       92.98       90.78      4.17 o 
   0   2   6        7.40        8.90      2.16 o 
   1   2   6       91.74       89.05      2.73 o 
   2   2   6       16.96       15.62      1.79 o 
   3   2   6      678.79      690.91      6.63 o 
   4   2   6      350.68      357.25      5.40 o 
   5   2   6        1.91        0.15      3.14 o 
   6   2   6       68.54       65.57      4.27 o 
   7   2   6        0.52        0.94      4.28 o 
   8   2   6       31.81       33.75      6.35 o 
   9   2   6       12.40       15.34      5.09 o 
  10   2   6        0.00       -0.40      5.06 o 
 -12   3   6        6.26       12.96      4.58 o 
 -11   3   6        0.05       -1.19      4.33 o 
 -10   3   6        7.65        2.91      3.92 o 
  -9   3   6       12.02       11.03      2.52 o 
  -8   3   6      233.23      244.48      4.84 o 
  -7   3   6        5.47        4.49      1.72 o 
  -6   3   6      307.76      286.40      7.46 o 
  -5   3   6        0.35        2.57      2.75 o 
  -4   3   6      213.92      218.23      8.59 o 
  -3   3   6      361.01      366.34      6.10 o 
  -2   3   6      182.13      165.96      5.14 o 
  -1   3   6       12.03        8.18      1.80 o 
   0   3   6       52.46       58.88      2.38 o 
   1   3   6      146.98      144.37      3.22 o 
   2   3   6        1.02        2.00      1.67 o 
   3   3   6       72.73       72.21      2.78 o 
   4   3   6       25.82       22.97      2.42 o 
   5   3   6       25.49       28.98      3.53 o 
   6   3   6       83.23       87.23      4.59 o 
   7   3   6       83.75       85.80      4.91 o 
   8   3   6       99.08      100.31      7.17 o 
   9   3   6        5.34        7.62      4.77 o 
  10   3   6        3.28       -1.56      5.22 o 
 -12   4   6        0.04       -0.46      4.46 o 
 -11   4   6       10.47        6.70      4.24 o 
 -10   4   6       18.91       24.09      4.61 o 
  -9   4   6       52.78       53.97      5.23 o 
  -8   4   6      151.81      161.30      6.03 o 
  -7   4   6       59.24       62.83      4.35 o 
  -6   4   6       79.31       84.33      5.86 o 
  -5   4   6       41.93       43.09      4.30 o 
  -4   4   6      644.97      684.68     13.29 o 
  -3   4   6        0.12        1.01      1.02 o 
  -2   4   6      368.26      351.78     10.28 o 
  -1   4   6       50.07       50.01      2.48 o 
   0   4   6      387.35      382.88      5.26 o 
   1   4   6       30.44       31.39      2.08 o 
   2   4   6      103.08      105.67      3.33 o 
   3   4   6       95.30       99.64      3.29 o 
   4   4   6       59.28       62.09      3.17 o 
   5   4   6      217.10      231.97      8.40 o 
   6   4   6       67.07       64.04      4.13 o 
   7   4   6        1.89        1.33      3.09 o 
   8   4   6       47.13       48.38      6.16 o 
   9   4   6       19.30       25.84      5.25 o 
 -11   5   6       17.95       17.84      4.76 o 
 -10   5   6        2.06        0.49      3.95 o 
  -9   5   6        9.06       10.14      4.13 o 
  -8   5   6       66.88       69.35      4.22 o 
  -7   5   6       48.58       47.22      5.37 o 
  -6   5   6      443.31      419.18     10.12 o 
  -5   5   6      157.66      165.01     14.45 o 
  -4   5   6      762.32      752.24     10.39 o 
  -3   5   6      158.84      149.17      4.46 o 
  -2   5   6        8.23        6.05      2.30 o 
  -1   5   6        1.19        2.09      1.76 o 
   0   5   6       40.43       37.33      2.71 o 
   1   5   6      371.72      369.59      7.30 o 
   2   5   6      189.57      187.50      5.27 o 
   3   5   6      640.12      660.51      7.88 o 
   4   5   6       26.97       22.87      2.77 o 
   5   5   6      177.51      180.84      4.85 o 
   6   5   6        9.10        8.89      2.88 o 
   7   5   6       14.46       12.35      4.57 o 
   8   5   6        0.22        1.97      4.36 o 
   9   5   6       13.60        9.51      7.28 o 
 -11   6   6        0.03       -2.48      8.44 o 
 -10   6   6        0.00       -3.35      7.01 o 
  -9   6   6       28.81       39.64      9.20 o 
  -8   6   6       26.22       16.45      7.83 o 
  -7   6   6      108.26      107.49      6.16 o 
  -6   6   6       12.78       10.92      3.99 o 
  -5   6   6      178.09      201.55      7.45 o 
  -4   6   6       37.63       36.94      4.35 o 
  -3   6   6       20.34       21.20      3.33 o 
  -2   6   6      308.75      308.79      6.02 o 
  -1   6   6      230.81      238.22      5.97 o 
   0   6   6      137.12      142.35      4.42 o 
   1   6   6        0.25       -0.38      3.15 o 
   2   6   6      107.52       97.80      4.23 o 
   3   6   6      120.72      117.77      4.58 o 
   4   6   6      421.21      438.33      8.02 o 
   5   6   6        1.47        4.04      2.68 o 
   6   6   6      142.07      122.12      6.84 o 
   7   6   6        1.42        0.64      6.21 o 
   8   6   6        5.51       12.39      6.86 o 
 -10   7   6        1.48       -0.87      8.59 o 
  -9   7   6        0.91       -0.05      8.31 o 
  -8   7   6       57.86       75.86     10.16 o 
  -7   7   6       56.40       62.68      9.38 o 
  -6   7   6       23.08       15.72      4.17 o 
  -5   7   6       17.38       25.72      4.25 o 
  -4   7   6       33.54       33.24      4.53 o 
  -3   7   6        5.23        5.75      3.56 o 
  -2   7   6        1.52        4.44      5.74 o 
  -1   7   6      342.46      373.63      7.57 o 
   0   7   6       23.54       25.02      2.28 o 
   1   7   6        0.94       -0.42      2.64 o 
   2   7   6      117.99      120.13      5.01 o 
   3   7   6       93.48       96.84      7.91 o 
   4   7   6        2.71        1.24      4.44 o 
   5   7   6       13.45       11.40      4.37 o 
   6   7   6        9.59       14.06      4.70 o 
   7   7   6       46.13       50.51      8.85 o 
  -9   8   6       42.17       50.24     10.13 o 
  -8   8   6       27.51       32.48      9.50 o 
  -7   8   6       11.86        8.47      8.03 o 
  -6   8   6       68.07       87.30      9.94 o 
  -5   8   6        2.69        4.26      6.42 o 
  -4   8   6       78.82       75.58      9.07 o 
  -3   8   6      149.25      152.96     10.48 o 
  -2   8   6      234.63      254.19     11.87 o 
  -1   8   6       36.68       35.68      2.99 o 
   0   8   6      194.05      200.63      6.00 o 
   1   8   6       17.85       13.56      3.01 o 
   2   8   6      160.06      166.24      5.40 o 
   3   8   6        4.36        7.48      6.51 o 
   4   8   6      124.19      132.10     10.22 o 
   5   8   6       74.22       75.06      6.50 o 
   6   8   6        2.00        0.34      4.61 o 
  -8   9   6       21.57       24.17      9.39 o 
  -7   9   6        0.60       -2.22      7.60 o 
  -6   9   6        7.94       11.68      7.53 o 
  -5   9   6        0.48        2.25      7.07 o 
  -4   9   6        8.03        1.81      6.47 o 
  -3   9   6        0.28       -0.41      5.50 o 
  -2   9   6       15.38       23.33      6.37 o 
  -1   9   6        8.38        6.08      3.95 o 
   0   9   6        1.28        2.75      3.57 o 
   1   9   6        4.33        2.70      3.46 o 
   2   9   6        1.42       -1.10      6.18 o 
   3   9   6       22.32       11.22      6.11 o 
   4   9   6       16.40       10.69      6.89 o 
   5   9   6        0.04       -0.29      4.55 o 
  -6  10   6        0.69        2.44      7.51 o 
  -5  10   6       15.92       23.24      7.81 o 
  -4  10   6        4.06        4.46      7.27 o 
  -3  10   6        4.26        2.24      6.61 o 
  -2  10   6        0.46        1.39      4.74 o 
  -1  10   6        0.97        2.39      4.19 o 
   0  10   6       50.68       49.57      5.38 o 
   1  10   6        6.95        4.29      4.05 o 
   2  10   6        0.38       -0.39      6.54 o 
   3  10   6        2.18       -3.82      6.53 o 
  -2  11   6        1.06       -4.00      4.78 o 
  -1  11   6        7.45       11.25      4.66 o 
 -12   1   7        2.39        0.30      4.95 o 
 -11   1   7       63.02       59.05      6.27 o 
 -10   1   7       88.52       72.35      6.50 o 
  -9   1   7       93.71       98.20      4.89 o 
  -8   1   7       10.97        8.51      4.28 o 
  -7   1   7      131.94      124.76      6.72 o 
  -6   1   7       60.70       61.59      5.39 o 
  -5   1   7       34.91       40.33      6.31 o 
  -4   1   7       37.46       29.52      3.31 o 
  -3   1   7      237.08      240.84      6.39 o 
  -2   1   7       28.32       27.34      2.62 o 
  -1   1   7       53.43       56.10      2.73 o 
   0   1   7       49.05       45.43      3.26 o 
   1   1   7      304.27      304.00      5.78 o 
   2   1   7       57.69       54.05      3.06 o 
   3   1   7       12.30        9.10      1.69 o 
   4   1   7        7.65        2.74      3.85 o 
   5   1   7      476.78      506.74     12.36 o 
   6   1   7       95.56       86.64      6.46 o 
   7   1   7       10.45        4.95      4.60 o 
   8   1   7        1.61        2.20      4.46 o 
   9   1   7       40.76       55.01      6.71 o 
 -12   2   7        0.47        0.19      4.98 o 
 -11   2   7       32.72       32.14      5.50 o 
 -10   2   7       25.72       20.19      5.19 o 
  -9   2   7        4.74        2.43      2.77 o 
  -8   2   7       12.97        8.42      2.48 o 
  -7   2   7      205.89      205.36      7.99 o 
  -6   2   7       47.04       41.94      4.88 o 
  -5   2   7      118.65      119.60      5.00 o 
  -4   2   7       69.17       74.71      6.76 o 
  -3   2   7       11.76       10.58      2.45 o 
  -2   2   7      321.03      314.88      6.73 o 
  -1   2   7      100.01      104.85      3.59 o 
   0   2   7      608.16      625.92     20.76 o 
   1   2   7       24.39       27.17      1.96 o 
   2   2   7      352.44      364.87      7.68 o 
   3   2   7      119.96      117.27      3.60 o 
   4   2   7      616.59      612.04     10.25 o 
   5   2   7        2.29        1.89      4.11 o 
   6   2   7        3.86        1.27      4.28 o 
   7   2   7       79.99       78.25      6.57 o 
   8   2   7       67.29       76.69      6.85 o 
   9   2   7       77.88       70.78      7.16 o 
 -12   3   7        1.23       -0.31      4.76 o 
 -11   3   7       20.96       24.90      5.12 o 
 -10   3   7       62.63       56.81      6.00 o 
  -9   3   7        2.16        0.09      4.33 o 
  -8   3   7        8.52        7.62      2.31 o 
  -7   3   7      134.21      121.92      3.96 o 
  -6   3   7       81.94       67.07      5.52 o 
  -5   3   7        0.46       -0.14      3.77 o 
  -4   3   7       26.96       23.50      2.23 o 
  -3   3   7      115.55      109.31      3.80 o 
  -2   3   7       75.16       73.23      3.06 o 
  -1   3   7      151.38      144.76      6.55 o 
   0   3   7        0.29        0.95      1.74 o 
   1   3   7      205.70      204.98      4.37 o 
   2   3   7       57.21       59.66      3.07 o 
   3   3   7       51.13       56.53      3.21 o 
   4   3   7       54.36       52.64      3.11 o 
   5   3   7        6.57        4.77      3.08 o 
   6   3   7       31.40       22.20      4.78 o 
   7   3   7       22.86       16.56      5.13 o 
   8   3   7        9.77       13.03      5.02 o 
   9   3   7        0.02        2.30      4.98 o 
 -11   4   7        2.15        1.27      4.75 o 
 -10   4   7       13.34       17.72      4.99 o 
  -9   4   7        5.44        2.58      4.40 o 
  -8   4   7        0.83       -1.59      4.20 o 
  -7   4   7        6.48        3.91      4.39 o 
  -6   4   7      950.37      977.29     21.59 o 
  -5   4   7       39.78       44.08      5.25 o 
  -4   4   7       70.41       40.12     20.19 o 
  -3   4   7      165.29      154.78     17.86 o 
  -2   4   7       30.82       32.44      3.07 o 
  -1   4   7       15.08       15.69      2.54 o 
   0   4   7       65.61       70.02      2.88 o 
   1   4   7       19.61       20.41      2.11 o 
   2   4   7      139.29      146.79      4.81 o 
   3   4   7       11.08       13.25      2.50 o 
   4   4   7      191.95      187.95      4.87 o 
   5   4   7       18.89       18.00      2.67 o 
   6   4   7      127.22      126.66      7.60 o 
   7   4   7        9.16        3.13      4.55 o 
   8   4   7        0.26        3.56      4.72 o 
 -11   5   7       16.41        8.23      4.64 o 
 -10   5   7        0.52        2.25      4.53 o 
  -9   5   7      119.31      120.21      7.33 o 
  -8   5   7        1.84        2.44      4.31 o 
  -7   5   7       23.07       29.27      5.07 o 
  -6   5   7       70.05       68.33      9.30 o 
  -5   5   7       53.83       57.73      8.46 o 
  -4   5   7        2.75       -0.37      6.25 o 
  -3   5   7      186.29      203.76      9.49 o 
  -2   5   7        8.41        7.44      1.97 o 
  -1   5   7       38.36       39.24      2.96 o 
   0   5   7      118.37      121.06      4.36 o 
   1   5   7       11.77        9.74      1.91 o 
   2   5   7      239.48      232.99      5.16 o 
   3   5   7       34.73       32.79      3.05 o 
   4   5   7        1.45       -0.76      2.48 o 
   5   5   7      130.68      144.94      4.65 o 
   6   5   7       59.90       57.11      6.08 o 
   7   5   7        0.02       -4.64      4.64 o 
   8   5   7        0.27       -0.33      4.84 o 
 -10   6   7        0.09       -1.39      8.10 o 
  -9   6   7        7.96        8.21      8.11 o 
  -8   6   7       28.77       23.68      8.61 o 
  -7   6   7       25.58       37.45      8.52 o 
  -6   6   7       29.19       25.32      7.70 o 
  -5   6   7        0.02        1.69      6.35 o 
  -4   6   7        8.86        2.58      6.62 o 
  -3   6   7        0.23       -3.20      5.98 o 
  -2   6   7      115.44      125.45      6.31 o 
  -1   6   7      161.57      175.57      6.59 o 
   0   6   7       14.59        8.43      3.72 o 
   1   6   7        9.26        9.40      3.08 o 
   2   6   7       16.79       16.38      2.38 o 
   3   6   7      187.98      197.26      5.83 o 
   4   6   7       35.13       34.59      3.22 o 
   5   6   7       21.22       18.55      4.47 o 
   6   6   7        4.24        1.47      3.75 o 
   7   6   7        5.85        2.29      6.59 o 
  -9   7   7        2.62        2.30      8.57 o 
  -8   7   7       16.39       15.62      8.59 o 
  -7   7   7      118.63      114.37     11.24 o 
  -6   7   7       28.68       26.40      7.70 o 
  -5   7   7        2.43       -2.18      6.75 o 
  -4   7   7        1.29        0.89      6.50 o 
  -3   7   7        1.66        1.63      6.40 o 
  -2   7   7       30.18       23.92      6.25 o 
  -1   7   7        0.57        0.90      3.39 o 
   0   7   7      139.72      142.14      5.33 o 
   1   7   7       36.16       35.35      2.97 o 
   2   7   7       60.22       56.21      4.94 o 
   3   7   7       44.02       44.50      7.37 o 
   4   7   7        7.98       11.99      4.72 o 
   5   7   7        0.68       -0.47      4.08 o 
   6   7   7        2.78       -0.74      4.38 o 
  -8   8   7       16.55       16.63      8.99 o 
  -7   8   7        9.15       15.40      8.66 o 
  -6   8   7        3.31        1.48      7.06 o 
  -5   8   7        4.03        0.94      7.57 o 
  -4   8   7        0.11        1.95      6.41 o 
  -3   8   7        0.59        5.07      5.85 o 
  -2   8   7      186.52      197.13     11.70 o 
  -1   8   7        5.71        5.13      5.65 o 
   0   8   7       27.01       23.53      4.26 o 
   1   8   7       10.17       10.75      3.76 o 
   2   8   7       42.44       42.89      4.78 o 
   3   8   7       34.89       44.49      7.91 o 
   4   8   7       94.55       94.67      7.00 o 
   5   8   7        7.87       10.79      4.77 o 
  -7   9   7        4.38        4.69      8.14 o 
  -6   9   7       12.06       12.37      7.97 o 
  -5   9   7       56.73       69.30      9.58 o 
  -4   9   7       19.44       28.43      7.49 o 
  -3   9   7        0.18        1.30      6.48 o 
  -2   9   7        0.12        1.86      5.20 o 
  -1   9   7        0.91        1.42      4.14 o 
   0   9   7       50.59       55.84      6.25 o 
   1   9   7       38.42       39.61      5.10 o 
   2   9   7        9.04       16.49      6.99 o 
   3   9   7       41.93       38.60      8.09 o 
   4   9   7       24.77       25.93      5.77 o 
  -4  10   7        4.60        2.13      7.64 o 
  -3  10   7        0.01        0.86      6.80 o 
  -2  10   7       34.26       35.93      5.71 o 
  -1  10   7        3.40       -1.73      4.69 o 
   0  10   7        8.09        9.64      4.55 o 
   1  10   7        5.36       -3.50      6.64 o 
 -11   0   8       17.55       13.50      7.74 o 
 -10   0   8        8.90       10.13      7.35 o 
  -9   0   8        3.60        4.18      6.52 o 
  -8   0   8      197.13      190.12     12.07 o 
  -7   0   8      323.32      310.96     14.20 o 
  -6   0   8      199.81      205.22     11.94 o 
  -5   0   8      282.12      300.91     13.45 o 
  -4   0   8       84.07       76.41      8.18 o 
  -3   0   8      102.96       95.26      8.44 o 
  -2   0   8       58.47       54.74      7.09 o 
  -1   0   8      267.46      263.59     12.30 o 
   0   0   8      398.85      394.59     13.33 o 
   1   0   8       24.08       22.47      5.74 o 
   2   0   8      289.27      289.38      7.38 o 
   3   0   8      250.07      222.36     11.88 o 
   4   0   8      253.33      271.18     13.78 o 
   5   0   8      207.83      244.58     13.55 o 
   6   0   8        0.82        1.09      6.50 o 
   7   0   8       46.87       32.70      8.24 o 
   8   0   8       11.76        1.81      7.08 o 
 -11   1   8      114.86       97.30      7.70 o 
 -10   1   8       28.49       33.96      5.76 o 
  -9   1   8        0.30       -0.66      4.57 o 
  -8   1   8       31.23       28.45      5.16 o 
  -7   1   8      190.77      192.70      8.48 o 
  -6   1   8       15.68        9.33      4.43 o 
  -5   1   8       19.71       20.57      4.47 o 
  -4   1   8      110.64      103.06      6.37 o 
  -3   1   8       26.91       35.74      4.82 o 
  -2   1   8       22.95       24.92      3.75 o 
  -1   1   8      212.05      227.53      7.37 o 
   0   1   8      184.54      185.17      7.07 o 
   1   1   8       19.86       19.65      4.02 o 
   2   1   8       41.09       42.40      2.84 o 
   3   1   8       42.75       50.67      2.59 o 
   4   1   8      338.80      330.70     10.37 o 
   5   1   8       11.34        8.44      4.57 o 
   6   1   8      178.50      200.91      9.21 o 
   7   1   8        1.19        0.05      4.49 o 
   8   1   8       54.74       69.28      7.14 o 
 -11   2   8        3.05        3.92      5.02 o 
 -10   2   8       16.90       16.01      5.23 o 
  -9   2   8       18.19       19.97      5.39 o 
  -8   2   8        1.49        2.72      4.57 o 
  -7   2   8        0.62        0.21      4.35 o 
  -6   2   8        6.02        4.91      4.29 o 
  -5   2   8       14.85        6.23      4.31 o 
  -4   2   8        9.66        7.93      4.17 o 
  -3   2   8       25.33       30.08      3.15 o 
  -2   2   8        2.92        5.09      3.07 o 
  -1   2   8       83.84       83.98      5.05 o 
   0   2   8       10.60       12.17      3.61 o 
   1   2   8       42.84       42.48      2.54 o 
   2   2   8      225.96      235.94      9.03 o 
   3   2   8       22.55       19.21      2.71 o 
   4   2   8       96.94       82.45      3.43 o 
   5   2   8        0.67        0.83      4.50 o 
   6   2   8        0.36        0.38      4.40 o 
   7   2   8        0.14       -1.15      4.57 o 
   8   2   8        0.00       -5.75      5.98 o 
 -11   3   8        7.01        7.36      4.90 o 
 -10   3   8        3.64        6.79      4.88 o 
  -9   3   8        2.79        4.17      4.71 o 
  -8   3   8       27.23       23.08      4.97 o 
  -7   3   8       10.62        8.43      2.31 o 
  -6   3   8       12.51       13.47      4.64 o 
  -5   3   8       40.86       42.86      3.19 o 
  -4   3   8      137.83      131.61      4.45 o 
  -3   3   8       39.14       38.28      3.67 o 
  -2   3   8       55.99       56.92      4.15 o 
  -1   3   8        9.15       10.21      3.56 o 
   0   3   8      101.91       97.13      3.77 o 
   1   3   8      264.63      264.58      4.98 o 
   2   3   8      302.10      326.65      6.94 o 
   3   3   8       88.08       93.84      4.92 o 
   4   3   8       96.28      105.77      4.45 o 
   5   3   8       12.76       12.25      5.70 o 
   6   3   8        0.13        3.65      4.33 o 
   7   3   8        9.02       14.60      5.15 o 
   8   3   8       29.63       36.43      6.19 o 
 -11   4   8        2.92        2.99      4.84 o 
 -10   4   8       42.94       39.02      8.31 o 
  -9   4   8      120.11      128.30     17.39 o 
  -8   4   8        5.12        9.58      4.81 o 
  -7   4   8        0.94        3.26      4.34 o 
  -6   4   8      117.73      116.43      7.26 o 
  -5   4   8       56.19       28.99     15.12 o 
  -4   4   8      562.47      444.51     89.77 o 
  -3   4   8      128.70      116.96     12.88 o 
  -2   4   8        0.56       -0.29      2.32 o 
  -1   4   8       85.15       77.42      4.62 o 
   0   4   8      423.07      405.15     10.95 o 
   1   4   8       50.28       49.67      2.94 o 
   2   4   8        7.25        6.21      3.16 o 
   3   4   8       33.58       32.34      3.30 o 
   4   4   8        8.26        6.30      2.98 o 
   5   4   8       21.58       21.10      3.16 o 
   6   4   8       57.02       46.67      6.07 o 
   7   4   8       65.97       78.40      7.36 o 
 -10   5   8        0.33       -1.09      4.64 o 
  -9   5   8       21.57       17.99      5.43 o 
  -8   5   8       89.09       87.89      6.93 o 
  -7   5   8       93.48       91.98     10.44 o 
  -6   5   8        7.60        4.56      7.62 o 
  -5   5   8       82.62       91.14     10.07 o 
  -4   5   8       98.51       96.87      9.80 o 
  -3   5   8      241.60      257.94      8.53 o 
  -2   5   8        7.67        7.15      2.31 o 
  -1   5   8       89.91       82.14      4.66 o 
   0   5   8       11.12       10.51      3.37 o 
   1   5   8        3.41        3.61      2.03 o 
   2   5   8      176.16      170.99      7.94 o 
   3   5   8       27.67       27.49      3.60 o 
   4   5   8        5.94        3.80      3.02 o 
   5   5   8        8.75        4.78      3.11 o 
   6   5   8       29.39       36.02      5.66 o 
   7   5   8       33.26       31.49      5.86 o 
  -9   6   8        3.15        3.65      8.33 o 
  -8   6   8       74.25       85.71     11.14 o 
  -7   6   8        6.67        2.86      7.48 o 
  -6   6   8       28.46       23.42      8.42 o 
  -5   6   8      162.02      172.47     12.23 o 
  -4   6   8       67.65       56.28      8.85 o 
  -3   6   8        0.00       -0.77      6.50 o 
  -2   6   8        2.58        1.67      3.94 o 
  -1   6   8       41.20       44.43      4.59 o 
   0   6   8       55.84       44.87      4.26 o 
   1   6   8       43.37       49.13      3.85 o 
   2   6   8        2.71        5.15      2.95 o 
   3   6   8        3.05        3.90      3.24 o 
   4   6   8       13.27       13.92      3.57 o 
   5   6   8        0.29        1.78      3.27 o 
   6   6   8        3.54        7.46      4.85 o 
  -8   7   8       38.64       23.75      8.90 o 
  -7   7   8        2.25        4.70      8.02 o 
  -6   7   8        4.71        6.22      8.03 o 
  -5   7   8       85.53       99.26     10.52 o 
  -4   7   8       41.12       43.98      8.45 o 
  -3   7   8        9.03        7.76      6.44 o 
  -2   7   8        0.79        5.24      5.83 o 
  -1   7   8       51.37       54.24      8.09 o 
   0   7   8       20.01       20.18      4.56 o 
   1   7   8       15.84       15.07      4.12 o 
   2   7   8       25.51       28.60      4.50 o 
   3   7   8        3.66        6.20      6.03 o 
   4   7   8       42.20       40.10      5.36 o 
   5   7   8       31.54       36.77      6.35 o 
  -7   8   8        0.04        1.88      8.17 o 
  -6   8   8       31.29       32.96      9.27 o 
  -5   8   8       37.88       35.48      8.64 o 
  -4   8   8        1.37        8.85      6.94 o 
  -3   8   8       10.04       12.19      6.89 o 
  -2   8   8        4.32        4.88      6.25 o 
  -1   8   8        0.97        3.65      5.33 o 
   0   8   8        2.00        6.17      4.15 o 
   1   8   8        0.09       -0.52      4.04 o 
   2   8   8      106.88      114.13      9.81 o 
   3   8   8       27.39       47.39      8.17 o 
   4   8   8      142.03      164.20      8.95 o 
  -5   9   8        0.08       -0.76      6.92 o 
  -4   9   8        0.61        7.15      7.09 o 
  -3   9   8       11.56       12.24      7.37 o 
  -2   9   8        0.09        2.48      5.91 o 
  -1   9   8        5.45        1.99      4.31 o 
   0   9   8        0.12       -0.21      4.44 o 
   1   9   8        0.68        0.90      4.54 o 
 -11   1   9        0.31       -2.13      5.66 o 
 -10   1   9        0.28       -0.85      5.44 o 
  -9   1   9        0.56       -2.26      5.16 o 
  -8   1   9       15.19        8.52      5.14 o 
  -7   1   9       15.35       20.63      5.23 o 
  -6   1   9       37.28       37.09      5.35 o 
  -5   1   9        0.67        0.64      4.50 o 
  -4   1   9        4.82        4.90      4.34 o 
  -3   1   9      358.25      382.68     10.87 o 
  -2   1   9       10.85        8.46      3.27 o 
  -1   1   9       33.04       28.83      4.33 o 
   0   1   9        0.12        1.11      3.81 o 
   1   1   9      341.71      367.62     10.21 o 
   2   1   9        3.76        3.74      2.19 o 
   3   1   9       19.61       15.92      1.91 o 
   4   1   9        7.37        7.64      4.59 o 
   5   1   9        1.58       -0.35      4.88 o 
   6   1   9        1.76        4.26      5.11 o 
   7   1   9        0.60        2.63      7.25 o 
 -10   2   9       77.56       90.82     10.79 o 
  -9   2   9        0.92        0.26      5.20 o 
  -8   2   9        0.25        0.79      4.72 o 
  -7   2   9        0.03        2.94      4.57 o 
  -6   2   9       76.17       90.39      6.78 o 
  -5   2   9       10.39        9.95      4.70 o 
  -4   2   9      124.25      121.01      8.29 o 
  -3   2   9        1.48        0.09      2.87 o 
  -2   2   9       54.78       49.37      6.50 o 
  -1   2   9       40.19       40.60      6.65 o 
   0   2   9        0.64       -1.52      3.88 o 
   1   2   9       15.70       11.60      2.12 o 
   2   2   9       19.70       16.19      2.72 o 
   3   2   9       32.03       27.99      2.81 o 
   4   2   9        2.69       -1.82      4.43 o 
   5   2   9       97.77       96.32      7.43 o 
   6   2   9        4.53        5.14      7.07 o 
   7   2   9        4.94        0.54      4.92 o 
 -10   3   9        0.76        1.48      5.14 o 
  -9   3   9        0.00       -0.63      5.35 o 
  -8   3   9      105.06       90.45      7.38 o 
  -7   3   9        0.00       -1.34      4.72 o 
  -6   3   9        2.22        0.62      2.50 o 
  -5   3   9       39.67       37.33      3.55 o 
  -4   3   9        0.08       -0.77      2.94 o 
  -3   3   9       80.29       60.55      4.70 o 
  -2   3   9       75.09       71.00      4.98 o 
  -1   3   9       48.44       46.78      4.55 o 
   0   3   9       51.66       57.35      3.42 o 
   1   3   9        0.54        1.07      1.84 o 
   2   3   9       10.37        6.93      2.87 o 
   3   3   9       20.72       21.53      3.10 o 
   4   3   9       12.65       12.72      4.46 o 
   5   3   9        1.96        0.46      4.61 o 
   6   3   9        2.24        1.53      4.61 o 
 -10   4   9       19.75       16.54      5.72 o 
  -9   4   9        3.13        3.34      5.36 o 
  -8   4   9        1.94        1.69      4.79 o 
  -7   4   9       19.00       22.91      5.67 o 
  -6   4   9        1.05        1.24      4.93 o 
  -5   4   9        9.52        9.85      6.37 o 
  -4   4   9        9.67        4.98      2.66 o 
  -3   4   9       18.94       16.22      3.28 o 
  -2   4   9      120.42      133.37      9.14 o 
  -1   4   9        4.16        3.95      3.34 o 
   0   4   9        1.84        0.71      2.42 o 
   1   4   9        4.57        5.69      3.88 o 
   2   4   9       89.42       93.18      5.15 o 
   3   4   9       54.22       49.29      5.10 o 
   4   4   9       33.21       37.30      3.80 o 
   5   4   9        1.36       -1.47      4.32 o 
   6   4   9        1.28       -0.94      4.57 o 
  -9   5   9        0.65        4.38      5.01 o 
  -8   5   9        3.36        1.48      5.06 o 
  -7   5   9       49.57       40.87      9.45 o 
  -6   5   9       54.18       51.93      9.54 o 
  -5   5   9       11.89       10.93      7.95 o 
  -4   5   9        2.85        2.65      6.79 o 
  -3   5   9        0.14        1.43      2.36 o 
  -2   5   9      308.90      352.26     14.75 o 
  -1   5   9       31.74       32.96      3.26 o 
   0   5   9        6.97        5.56      3.63 o 
   1   5   9       55.23       62.70      4.14 o 
   2   5   9       23.52       19.51      3.75 o 
   3   5   9       40.13       50.15      4.23 o 
   4   5   9        0.13        0.43      3.06 o 
   5   5   9       20.07       19.39      5.48 o 
  -8   6   9       50.95       51.79     10.48 o 
  -7   6   9        2.10        2.70      8.39 o 
  -6   6   9       89.34       60.67     10.27 o 
  -5   6   9       62.50       73.51     10.33 o 
  -4   6   9       41.03       34.85      8.46 o 
  -3   6   9       21.90       15.51      7.42 o 
  -2   6   9        6.26        7.61      6.18 o 
  -1   6   9      120.66      114.80      9.03 o 
   0   6   9        5.42        0.09      3.21 o 
   1   6   9       88.49       87.14      5.29 o 
   2   6   9        1.79        3.02      3.55 o 
   3   6   9       35.48       41.97      4.39 o 
   4   6   9        5.57        9.52      3.65 o 
  -7   7   9        4.43        1.12      8.65 o 
  -6   7   9        0.22        4.00      7.80 o 
  -5   7   9        0.43       -0.49      6.97 o 
  -4   7   9        9.12        7.44      7.15 o 
  -3   7   9        1.60        3.55      6.36 o 
  -2   7   9        2.42        2.55      6.80 o 
  -1   7   9       12.96       13.87      6.90 o 
   0   7   9        0.00        2.61      4.18 o 
   1   7   9        6.04        4.17      4.49 o 
   2   7   9       51.51       60.34      8.11 o 
   3   7   9       83.88       94.32      7.20 o 
  -5   8   9        5.32        6.21      7.78 o 
  -4   8   9        1.63       -0.39      7.13 o 
  -3   8   9        0.18        0.91      7.27 o 
  -2   8   9        2.86        1.97      6.86 o 
  -1   8   9        0.60        1.89      4.46 o 
   0   8   9        9.82       12.87      4.68 o 
   1   8   9        0.32       -0.56      4.46 o 
 -10   0  10       18.45       17.39      8.56 o 
  -9   0  10       61.03       43.21      9.31 o 
  -8   0  10        7.51       10.30      7.31 o 
  -7   0  10       90.69       85.69     10.75 o 
  -6   0  10        0.78       -0.10      6.70 o 
  -5   0  10       12.91        8.94      6.58 o 
  -4   0  10        0.54        3.78      6.32 o 
  -3   0  10        4.90        8.65      6.68 o 
  -2   0  10       26.19       24.75      4.52 o 
  -1   0  10       64.56       53.73      7.64 o 
   0   0  10      260.07      265.09     12.88 o 
   1   0  10        7.84       10.72      6.38 o 
   2   0  10        0.69        3.09      6.04 o 
   3   0  10      290.82      308.24     15.49 o 
   4   0  10      154.57      176.30     12.69 o 
   5   0  10       31.97       36.72      8.40 o 
  -9   1  10       10.51       14.34      5.63 o 
  -8   1  10       14.99       14.15      5.68 o 
  -7   1  10       16.62       16.89      5.65 o 
  -6   1  10       40.62       39.93      6.19 o 
  -5   1  10       17.53       19.71      5.42 o 
  -4   1  10        9.28        7.71      4.72 o 
  -3   1  10       11.64        6.84      3.48 o 
  -2   1  10       55.10       42.26      4.97 o 
  -1   1  10       55.82       56.13      5.07 o 
   0   1  10        9.76       14.47      4.36 o 
   1   1  10       82.73       75.36      6.19 o 
   2   1  10      177.60      153.14     16.59 o 
   3   1  10       21.84       19.54      5.20 o 
   4   1  10      108.12      119.88      8.04 o 
   5   1  10        1.02       -1.60      4.79 o 
  -9   2  10       34.12       38.30      6.32 o 
  -8   2  10        7.35        7.45      5.19 o 
  -7   2  10       17.57       10.64      5.48 o 
  -6   2  10       23.97       19.05      5.58 o 
  -5   2  10        9.31        6.92      3.23 o 
  -4   2  10       21.98       22.60      3.70 o 
  -3   2  10       22.63       20.74      4.20 o 
  -2   2  10        0.00       -2.79      3.80 o 
  -1   2  10       21.62       18.75      4.45 o 
   0   2  10        8.88       11.03      4.04 o 
   1   2  10        0.08       -0.03      4.35 o 
   2   2  10       23.55       19.28      3.03 o 
   3   2  10        0.09       -4.66      4.66 o 
   4   2  10        1.86        2.70      4.45 o 
   5   2  10        0.68        1.86      4.88 o 
  -9   3  10       12.97       16.76      5.86 o 
  -8   3  10       38.15       44.54      6.54 o 
  -7   3  10        5.54        3.19      5.05 o 
  -6   3  10        1.57       -1.04      5.12 o 
  -5   3  10       17.56       15.20      4.62 o 
  -4   3  10       77.45       81.71      5.32 o 
  -3   3  10        0.13        1.69      3.72 o 
  -2   3  10        1.00        4.77      3.59 o 
  -1   3  10        5.61       -0.60      3.91 o 
   0   3  10      249.27      269.71     30.48 o 
   1   3  10        0.76        0.18      4.10 o 
   2   3  10       57.76       60.69      4.08 o 
   3   3  10        1.99       -0.99      4.35 o 
   4   3  10        1.86        3.25      4.45 o 
   5   3  10       16.41       14.46      5.06 o 
  -8   4  10       14.16       15.11      5.62 o 
  -7   4  10        4.25        2.77      5.09 o 
  -6   4  10        1.35        1.07      7.98 o 
  -5   4  10      114.80       92.97     10.96 o 
  -4   4  10        0.67        0.19      2.76 o 
  -3   4  10       34.11       31.27     10.21 o 
  -2   4  10       72.57       75.58      6.95 o 
  -1   4  10        0.23        0.77      3.68 o 
   0   4  10       49.52       43.15      4.86 o 
   1   4  10       47.36       54.81      5.88 o 
   2   4  10        0.01       -2.26      2.98 o 
   3   4  10       30.77       36.15      5.48 o 
   4   4  10        2.58       -0.24      4.79 o 
  -7   5  10       27.53       20.65      8.95 o 
  -6   5  10      128.42      117.78     12.34 o 
  -5   5  10        2.64        7.98      8.03 o 
  -4   5  10       36.02       41.49      9.12 o 
  -3   5  10        1.41        0.08      7.84 o 
  -2   5  10       13.17       12.42      3.55 o 
  -1   5  10       15.42       13.38      4.00 o 
   0   5  10       50.92       47.67      5.11 o 
   1   5  10        5.11        2.67      3.52 o 
   2   5  10       10.61       11.09      3.46 o 
   3   5  10       34.00       28.40      5.47 o 
  -6   6  10        0.57        0.38      8.33 o 
  -5   6  10       15.82        3.80      7.53 o 
  -4   6  10       14.33       12.98      7.15 o 
  -3   6  10        7.47       10.78      7.43 o 
  -2   6  10       28.27       26.24      7.74 o 
  -1   6  10        0.03       -0.62      6.89 o 
   0   6  10        1.47        3.89      6.53 o 
   1   6  10        6.47        5.03      3.23 o 
   2   6  10       19.45       28.37      4.01 o 
  -4   7  10       11.13       10.86      7.64 o 
  -3   7  10        7.16        4.98      6.96 o 
  -2   7  10        0.53       -1.80      7.28 o 
  -1   7  10       22.55       26.57      7.91 o 
   0   7  10        5.96        5.23      4.69 o 
  -8   1  11        3.22        4.30      5.49 o 
  -7   1  11       43.25       50.68      6.93 o 
  -6   1  11        1.24       -2.24      5.07 o 
  -5   1  11        3.29        2.29      5.20 o 
  -4   1  11        0.90       -0.96      3.58 o 
  -3   1  11        0.58        0.60      4.20 o 
  -2   1  11       76.08       76.38      6.44 o 
  -1   1  11        0.17       -1.35      4.10 o 
   0   1  11        1.41        4.64      4.43 o 
   1   1  11        4.59        7.48      4.60 o 
   2   1  11       13.38       11.67      4.97 o 
   3   1  11        9.36       14.40      4.97 o 
  -8   2  11       16.41       16.48      6.20 o 
  -7   2  11        1.11       -4.08      5.80 o 
  -6   2  11        3.71        1.40      5.58 o 
  -5   2  11        0.30        0.95      3.50 o 
  -4   2  11       43.84       39.15      5.14 o 
  -3   2  11        4.14        5.39      4.04 o 
  -2   2  11       21.94       17.38      4.74 o 
  -1   2  11        8.24        8.18      3.83 o 
   0   2  11       34.05       36.94      5.68 o 
   1   2  11       83.93       83.07      6.55 o 
   2   2  11       18.61       16.83      4.92 o 
   3   2  11        0.58        2.97      5.80 o 
  -7   3  11        3.74       -0.10      5.71 o 
  -6   3  11        7.24        5.60      5.63 o 
  -5   3  11       39.41       30.34      9.12 o 
  -4   3  11       73.50       81.52     10.17 o 
  -3   3  11       27.41       30.44      4.78 o 
  -2   3  11       43.78       41.04      6.59 o 
  -1   3  11        1.01        1.35      4.12 o 
   0   3  11        2.93        3.42      4.23 o 
   1   3  11        3.00        1.79      4.34 o 
   2   3  11       25.49       24.77      5.10 o 
   3   3  11        3.57       -0.36      4.86 o 
  -6   4  11       22.46       25.21      8.97 o 
  -5   4  11        0.00        1.87      8.25 o 
  -4   4  11       38.91       27.03      8.66 o 
  -3   4  11       11.07        8.88      7.88 o 
  -2   4  11        0.99       -0.22      3.86 o 
  -1   4  11       27.30       23.28      4.51 o 
   0   4  11        2.98        4.01      5.23 o 
   1   4  11        1.69       -2.92      4.52 o 
   2   4  11        9.38       12.15      5.09 o 
  -5   5  11        2.93       -3.41      8.52 o 
  -4   5  11       14.67       14.17      8.20 o 
  -3   5  11        2.55        8.62      7.92 o 
  -2   5  11       13.16       13.09      8.28 o 
  -1   5  11        5.72        6.34      6.78 o 
   0   5  11        0.02       -0.61      6.55 o 
  -5   0  12       62.01       63.56     10.81 o 
  -4   0  12       18.40       16.28      5.21 o 
  -3   0  12       17.18       15.18      6.31 o 
  -2   0  12       15.84       17.60      6.98 o 
  -1   0  12      190.75      171.95     12.55 o 
   0   0  12        0.20       -3.21      6.71 o 
  -5   1  12        1.96       -1.08      4.00 o 
  -4   1  12        3.02        1.72      4.40 o 
  -3   1  12        1.29       -4.87      5.91 o 
  -2   1  12       18.77       18.54      5.00 o 
  -1   1  12        4.22        5.66      4.68 o 
   0   1  12       29.72       28.46      8.33 o 
  -5   2  12        0.44        3.87      8.15 o 
  -4   2  12       49.51       56.96     10.79 o 
  -3   2  12       28.62       28.72      6.99 o 
  -2   2  12        0.08        0.81      4.54 o 
  -1   2  12        0.01        1.02      4.21 o 
   0   2  12       28.52       27.33      5.40 o 
  -3   3  12        6.96        6.20      8.36 o 
  -2   3  12        0.83        0.52      8.37 o 
                                                 
